# Supplementary material for: A Java-based tool for the design of classification microarrays
Source: BMC Bioinformatics. 2008 Aug 4;9:328. doi: 10.1186/1471-2105-9-328 (PMC2533577; doi:10.1186/1471-2105-9-328)
Supplement: Additional file 1 — MPM. This file contains the information for the mixed-plasmid microarray in the form of a 44-row × 577-column matrix. The first row gives the 576 probe names, and the first column gives the 43 plasmid names. The remaining rows and columns contain the hybridization intensity data. [file 1471-2105-9-328-S1.txt]

Row_ID 1-A1 1-A10 1-A11 1-A12 1-A2 1-A3 1-A4 1-A5 1-A6 1-A7 1-A8 1-A9 1-B1 1-B10 1-B11 1-B12 1-B2 1-B3 1-B4 1-B5 1-B6 1-B7 1-B8 1-B9 1-C1 1-C10 1-C11 1-C12 1-C2 1-C3 1-C4 1-C5 1-C6 1-C7 1-C8 1-C9 1-D1 1-D10 1-D11 1-D12 1-D2 1-D3 1-D4 1-D5 1-D6 1-D7 1-D8 1-D9 1-E1 1-E10 1-E11 1-E12 1-E2 1-E3 1-E4 1-E5 1-E6 1-E7 1-E8 1-E9 1-F1 1-F10 1-F11 1-F12 1-F2 1-F3 1-F4 1-F5 1-F6 1-F7 1-F8 1-F9 1-G1 1-G10 1-G…
pe1171sT		6994	274	788	19913.25	189.5	7537.5	321	65487	11780.75	7007.25	169.5	458.5	182.5	574.5	784.5	9149.25	169.5	408.5	229.5	822.5	360.5	361.5	44358	34133.25	3353	32353.5	309.75	244	4456.5	9169	3493.5	34727.5	203	648	198.5	611.5	274	43117.5	43923.75	574	278.5	32243.25	242.75	46551	23030.5	401.5	62948.5	6630.25
pe1216rT		40590	1203.25	61299.75	63335	18164	37908.25	1270	63161.25	44094	30105.5	2260	1947.5	1059.25	8752.25	822.5	6140.75	317.5	836	706.25	2773.75	1854.25	50320.5	60229	28175.25	32707.5	54280	1515.75	1276.25	30400.75	34496	62022	41410.25	1090	917.75	28636.25	15003.5	14450.75	25467	43164.5	694.25	1649.75	38968.5	594.75	33971.25	33260.75	866	52819.75	15040
pe1291rT		489.25	1188	612.5	517.25	865.25	377.5	563.25	15595.75	719.75	708.5	1144	542.75	2513.75	207	1379.75	575	174	339.5	411.75	1806.25	191	556.5	921.5	2352.25	300.5	296.25	1356	361.25	891.75	457.5	834.25	2171.75	460.5	409	335	375.5	470	227	210.5	207	183	509	269	4067	205	24869.5	196.5	242.5
pe200T		732.5	725.25	1027.25	1137.5	297	314.75	569.25	56132.5	1853.5	403.25	1698	343.5	25365.25	227.5	240.25	960.5	269.25	232	204.5	831.25	8045.25	42210	60161.25	25258.25	17254.75	63230.75	25887.75	536	327.25	287.5	42618.25	12753.25	559.75	299	802.25	283.5	422.75	236.5	209.5	208.5	213.5	350	208.5	454.25	303.25	420	446.5	283.25
pe239T		598.75	718.5	361.5	1175	24797	415	347.5	28720.75	10815.25	382.25	9312.25	593.5	574.5	318.5	252.5	4144.75	964	180.5	288.75	851	9210.75	225	30454.25	3261.75	57131.5	9260.5	412.75	803.5	406.75	502.25	546.75	1268.25	384	531	477.5	191.25	194	289.5	226.25	228.5	164.5	260	345	47070.5	47281.25	248	56120.75	15569.75
pe289rT		50102.25	517.75	491.5	30712.5	10548.25	25609.5	578.75	3402.75	26018.75	24716.5	868.25	522	360	699	445	30838.25	3410.25	37206.75	287.75	749.25	756.75	477.5	857.75	484.75	19276.75	437.25	615.75	569	10796.25	17107	890.75	63629.25	561.25	655.25	644.5	438.75	411.25	21420.75	14728.75	514.75	585.5	17675.75	280	25593.75	47562	7336.5	28633	3594.75
pe525rT		55026.75	376.5	2033.25	44704	499.5	49429.25	630.75	5560.75	35579	36158	4254.25	2560.5	20825.25	630	503.75	291	174.5	35055.25	238	671.5	11709.25	321	755.75	398.25	23656.5	470.25	8930.25	798.5	11129	43414	781.75	45233	463	753.5	482	528.5	496.75	862	24070	230.5	436.75	21247.75	227	25273.25	7215.25	2759.75	18021.75	3087
pe8802T		312.25	237.5	278	10293.75	18967	3108.75	284.5	29748.25	10460.75	285	704.5	215.75	988.25	187	200.75	2792.75	186.5	167.5	183.75	349.75	380.25	271.75	7460	442.25	13387	3731	622.25	230.5	1877.5	3516.75	1630.5	10486	365.75	246.25	204.5	192.75	175.75	448.75	934.25	217	174	414.75	174	3115.75	11253.5	228.5	17004.25	476.5
pe8905T		201.5	198	269.5	251.75	253.5	205	221	351.5	274.25	184.5	251	169.5	4723	187.5	206.5	211	193.5	182	174.5	251	3297	252.5	199.5	222.5	1435	200	681.5	203.5	186.5	188.5	227.5	228	221.5	175.5	195	165	189.75	200.5	203.5	222	166.75	199.75	179	241	272.25	253.75	193.5	199.5
peH4H_a		835.75	736.75	65535	570	178.5	1215.25	265	15928.75	672	64631.5	997.5	754	869	258.5	655	519.5	323.5	485	327	1896.5	1059.5	5413.5	3926.75	2386.75	46557	8702.75	1312	485.5	177.5	404.5	3455	1813.25	277.5	900.5	65535	65535	31205	366.5	509.25	243	137	793	319	63849.5	56961	45518	678.5	486.5
peR57T		367.75	5654	53278.25	371.75	178	412	228	15907	369	567.75	1245	482.75	1186.75	189.5	5090	3205.25	144	166.5	163	335.75	225.5	238	6741.5	1963	259	274.25	22073.25	11475	176	304.5	568.75	925.5	242.25	288.75	10429	18180.25	833.25	197	236	204.5	146.25	198	152	232.5	281	12708.25	208	171.5
peR98T		26329.5	1496.25	64647.5	63507.5	33833	39845.5	1216.5	62091.75	38928.75	29947	722.75	491.5	596	810.5	885.5	6136.25	317	378.25	269.25	1160	1801.5	24484.5	43281.25	17300.75	12174	62232.5	1260	1424.75	8417.5	29075.5	61203.25	62194.25	744	769.25	49933.25	23799.75	5642.5	28033.75	31997	578.25	3083	18242.25	255	28915.75	39182.5	17495.5	29985.75	10714.5
peSSuT_a		12749	461.5	397	34512	22147.5	17669.75	319	3120	33225.5	53632.25	3523	2797	288	1514.5	1033	919	52339.75	58205	934.5	1010	2501	601.5	1879	559	31897.5	5095.5	328	805	12101.5	22386.75	346.5	19502.75	319.5	1300.5	261.5	594.5	214	13554.25	38891.75	430.5	3805	8834	44153	52953.5	38396.25	463	33783.5	13134.75
ps2123		776	319.5	1189.25	1148	213.25	254.75	377.25	2634.25	514.5	2981	1167.5	361.75	3480.5	218.25	232.25	836.75	190.5	676.75	218	603	309.75	273	6783.5	507.75	526.75	238.5	21158	1078.5	242.5	197.5	573.5	1096.75	209	260	419.25	206.5	327	245	213.5	170	166	40701	204.5	1438	907	252.5	10225.25	1064.75
ps2174		206.25	460	63216.5	1501.5	237.5	297	618.5	7785	573	912.5	727.25	382.75	2601.25	330.5	437	3467.75	242.5	340.25	361.5	1403	451.25	8136	37701	4463.75	197	313.5	7107.5	943	280.5	241.25	19329.5	1124	746.25	279	55408	40119.25	11796.75	366.5	296.5	230.5	191.5	15206.75	289.25	427.25	788.25	456.75	7818.25	498.5
ps2199T		1423.5	164	203	869	213	789.75	179.5	12734.75	1310.5	1242.5	155	246.25	164	184.5	183.5	605	154	156	147.5	271	157	176	2538.5	507	173.25	419.5	167.25	153.5	313.5	180.75	191	10819.75	169.5	251.5	154.75	228.25	170.5	272.5	420.5	179	156.75	1428.75	147.5	270.25	180.25	191.5	275	193.25
ps2282_b		163	211.5	62952	212	143.5	227.5	168.25	477	178	197	362	248	8618	169	195	198	149	227	159.25	398.5	172.5	194.5	168	197	167.5	178.5	614	199.5	151	200.75	168.5	266	166	180	49298.25	15829.25	11011.5	260.5	188.75	168.5	146.5	294.5	157.5	195.5	172	193.75	174.5	196.5
ps2356		237.75	195.75	56834.25	268.25	163.5	311	191	350.75	198	193.25	5435.25	269.75	872	202.75	193.75	219.25	184.75	315.25	202.25	325.5	222.5	213.5	704	195.5	200.75	199	933.75	186	157.75	207.25	209.75	239.25	164.5	175.5	29930	13029	16706.75	184	192.25	174	167.25	3446.75	217.25	215.75	306.75	208.5	939.25	188
ps2626		19008.75	495.25	438.75	623.5	164	292	169.25	1253	198.75	30873.25	388.75	194.5	479.25	209	351	820.25	232.5	281.25	479.5	520	580	232.5	521	269	24185.5	497	481	515	150.5	294	178.5	328	202	305.25	315	190.5	4395.75	238	289.5	330	283.5	650.5	343.75	57428.25	56148.5	231.25	430.25	469
ps2767T		376	217.5	227.5	739.5	163.75	166.5	282.5	6370.75	259	223.5	311	162.25	301.75	199	175.5	5634.25	154.5	151.5	149.5	195	175.5	172	12736.75	848	192	168	844.75	613.75	184	155.5	652.5	346.5	206	180	166.5	158.25	149.25	211	166.5	255.5	141.75	1401.5	152.5	164	196.75	162.5	1017.5	199.75
ps2771T		4859	152	153.5	8180.25	154.75	6095	170.25	402	9196.5	1982.75	164	153	146.25	186.5	178	209.5	142.5	205.5	158.5	157.5	147.5	144	182	160.75	174.75	175.5	149.5	253.5	2084.5	183.5	168.5	26955.5	173.25	170.5	143.5	142.5	165	913.75	2221	189.5	152.75	12081	150.5	384.25	450	140.5	1417	172
ps2803		1259	150	165	147.5	146.5	151	154.5	271.75	152	2051	150.5	149	153.5	161	158	164.5	147	150.5	156.5	186.25	259.25	161.5	168	155.5	3160.5	154.5	158.5	148.5	146.5	148	167.5	171.5	148	163	149	151.5	153	162.5	158.25	162.75	147.5	151.5	159.5	2915.5	13185.25	159.5	165	156.5
ps3456		3201.5	157.75	1646	29094.25	238.25	2979.5	183.75	585.5	3891	10850.5	153.5	164.5	242.5	222.5	207.75	346.25	143.5	1611.25	142	181.25	164	158	291	197	263.25	237.25	170	369	4209	162.5	179	12552.5	151	214	526	214	236.5	6366.25	20990	194	317.25	35508	145.5	1286.5	2809.5	160	4386.25	1030.75
ps3457T		10243.75	322.25	434.5	21645.25	387.5	13017.75	312	1041.5	9614.5	3800.75	1991.5	711.75	151.5	268	164.5	282.5	151	147.5	168	164	187.5	161.25	297.75	154	423	819	262	647	5509.5	449.5	343	15527	244.75	246	266.5	209.5	148.25	3216.5	1623.5	182	165.5	810.5	156	258	951.25	162.5	2332.25	225.5
ps3686T		787	177.5	64304.5	655.75	5055.25	1189.5	393.5	61979.5	500.75	1642.25	208.5	316.75	212.5	209.25	207	588	167	185.25	164.5	736.75	196	222.5	2368	664.5	3778.25	283	444.5	162.5	520	324.75	929	21000	217.5	390.5	4747.25	6537.25	2954.25	303	662.25	215.5	153.5	583.5	161.5	3918	1775	221.25	320.75	190
ps3872_a		1865.75	258.5	50625	17714.75	8989.5	1653.5	279	666	8990	1523	311.25	294.5	352.25	277	349.25	683.75	172.75	1011	191.75	1638.75	1633.25	301	1032.25	545.25	3777.5	1423.25	882.5	442.5	1280.25	222	577	1301.5	208.5	201	22708.75	32060	5555.25	7660.25	14373	288.5	292	12418.75	188.25	36726.25	37528.25	392.5	3251	1147.25
ps4872_b		1157.75	781	37212.25	1780.5	659.5	1008.25	424.5	10159	2554.75	1420.5	622.5	451.75	766.25	392.5	451.25	6027.25	891.5	397.75	400	612.5	778.5	247.25	6294.75	674	805.25	6639.5	1417.75	848	370.25	614.5	1065	3144	226.5	247	40275.75	13727.25	7193.25	917	576.5	302.25	251.5	803.5	562.5	564.25	2048.5	461.75	1429.5	281.25
ps5160T		4226.5	173	182.5	2897.5	154.5	4018.75	191	396.75	3105.25	1758.75	198.5	179	196	162	198	157.75	149.5	209.5	160	187	152.5	154	165	173.5	187.5	211.75	182.5	168	834.25	194	189	8568.5	178.5	201	171	168	194	191.5	716	151.5	161	992	147.5	350.25	245.75	155.5	286	193.5
ps5202T		2745.75	170.5	181.75	4110.75	146.5	2775.25	157	391.25	2378.75	722	158	169	144.5	145.5	170.5	183	141	152.5	150.5	161	143.5	152.5	144.5	157.5	160	174.5	186.5	195.5	1047.25	172	160	13886.75	161.75	207	153	171	143.25	381.25	1292.25	163	150	958	153.5	244.5	251.5	156.5	225	166
ps5224T		1147.5	145	143	6530.75	172.5	2872.75	268	269	8001	2384.75	184.5	154.5	138.5	149.25	156	149.5	142	137.5	145.5	155.5	150.5	147	151.5	150.25	145.5	209.5	140.5	218.25	4396	149.5	215	11366	174.5	169	140.5	143	145	335	588.5	142	188.75	1826.5	139.5	173.75	692.75	145	584	155
ps5252T		4371	134.25	164	4017.5	137.5	7142.75	143.5	415.5	2343.75	3981.5	149	172.5	152.5	161	159	169.5	148.25	156.5	146.5	165.75	146	144	156	148	159.75	146.75	161.75	180	850.25	181.5	141.5	43470	141	246.5	135.5	169.5	182.5	397	723.5	156.5	158.75	1502.25	139.5	283.75	361.5	147	521.75	154
ps5599T		8323.75	150	164.5	1799.5	167.75	6633.5	166.5	333	1545.25	2136	171.5	175.75	155	164	148	170.5	150	165.5	156	148.25	155	136.5	164	137	184.5	156.5	159	170	951	177.5	163	21016.5	172	183	153.5	169.5	155.25	349	688.5	158.5	169	1052	155	235.5	242.5	134.5	497.25	145.5
ps5685T		8664.25	142	176.5	3044	157.5	7466.25	184.75	532.5	3658.25	7347	154	160	155.5	150.5	158	156	137.5	219.75	136.5	209	139.25	157	233.5	144	189.75	150.5	157.5	181	4827	200.75	170	23788.5	171	215.5	145.5	151	174.5	361.5	3062.5	154	147.25	15036	139.5	1423.5	281.5	152.25	400	260.5
ps6615T_c		13059.5	206.5	257.5	49427	1277.75	10104.5	191	441.25	13457.75	30233.25	183	293	197	363	257.5	779	171.25	213.25	187.5	432.25	311.25	208.25	1094.75	232.75	4421	367.25	198	946.75	1002.25	5781.75	212.25	30774.75	260.5	362.25	167.5	224.75	266	28499	3659.75	367.25	233.25	8862.75	177	27765.5	20958.25	2046.75	36419	1351.5
ps6668_a		181.5	323	458.25	392.5	147	188.75	210.5	876.75	601.5	499.25	292.5	223	188.25	189.5	542.5	307.25	157	161.25	336	436.5	612.75	329	473.5	280	170.5	220	369.75	454	155	174	203.25	362.5	213.5	221	242.25	217.5	156.25	209.5	427.75	158.5	151	360	313.5	426.5	3253.5	37080.5	444.25	217.5
ps6893		304.25	304.5	849	682	195	362.75	394.75	1107.5	227.5	688	719.25	239.75	3512.5	166.5	323.25	1630.5	167.5	383.5	237.5	668.5	399.75	208	2677.5	299	218.5	211.75	24312	537.25	274.5	183	598.5	890	189.25	188	259.75	204.5	420.5	170.5	196	256.5	158.75	50185	226	575.25	527.25	186	7725	497.5
ps7486		288.25	215.5	1833.75	1026.25	167	352.5	169.5	26323	265.5	435	172	203.5	161.5	196.5	208	267	173.5	167.5	213	200.5	318.75	206.25	3432	385.5	361	10046.75	231	238.25	164.5	242.75	327.5	2684	175.5	209.5	609.75	315.5	170.5	266.75	307	195.25	179.5	208	226.5	268.75	727.5	7430.75	626	200
ps7591T		3073.75	336.25	187.25	241.5	473	275	368.25	1364.25	495.75	434.25	336	304	230.25	261	199.25	367.25	187.75	243	212.5	237	288.5	217.5	358.25	275.5	607.5	246.75	191.5	245.25	462.25	324	460.5	387.5	315.5	323.75	291.5	228.5	226	339	186.75	337.25	198.75	243	199.25	205.5	265.75	1065.5	222.5	200.5
ps7594T		190.5	335.5	222.5	201.5	179.5	182	180.5	334.5	212.5	292	251.25	210.5	191	177.5	222	207.5	154	198	164.75	248	192.5	294.5	214.25	260.5	186	226.5	192	187	174	178.5	189	236	207.5	216.5	272.5	198	222.5	182	230.5	187.5	157	206	160.5	219	196.75	2169.75	176.25	256.5
ps7651		156	154	208.75	168.5	158.75	167	152	240.25	216	164.5	164	166	181.25	213.5	219	246.5	165	189.5	185.25	291.75	259	224.5	188	199.5	152	155.5	161.5	165	164	176	170.5	183	179.5	156.5	154.75	169	192	200.75	208.25	197	150.5	218.25	204.5	203.25	405.25	7214	197.5	177
ps7658_a		2731	2572.25	4398	1684.5	1560.25	2474.25	2038.25	36447.75	3546.25	38612.75	1731.75	466.25	18866.25	628	952.25	2419.5	2893	724	2745.75	2757.75	5349.25	20092.5	21210.25	12182.5	28915.25	26315.75	3014.75	1346.25	775.75	750	25011.75	5298	375	3217.5	6530.75	3838	2178.25	1988.5	1233.25	125.5	103.75	1697	1774	42682.75	53407.75	28711.5	4430.75	1039.5
ps799		536.75	485.5	1000.25	208	223.5	295.75	495.5	1442	260.75	671.75	601	179	2800.75	346.25	392	12567.5	190	330	286.25	451.5	995.25	251.75	12161.25	1301.75	181.5	200	19600.5	200	264	168	801	859	184.5	187.5	228.5	189.5	248.5	378	372.5	314	172	50938.75	283.75	375.25	1682	225.5	32340	3476.75
ps9550_s1		4088.75	191	249.25	3445.75	222.5	3042	210	1803	954	3746.25	200.5	239.5	216.5	227.5	254.5	261.5	197	244	212.25	336.5	225	218.5	224.5	219	253.25	212.5	241.5	245.5	370.75	293	218	10392.75	202.5	265.5	188	235.5	249	289	2143.75	241	227	7862.25	198	698	465.5	225	478.25	230.5
[truncated: 528 more columns]
