# Supplementary material for: A Java-based tool for the design of classification microarrays
Source: BMC Bioinformatics. 2008 Aug 4;9:328. doi: 10.1186/1471-2105-9-328 (PMC2533577; doi:10.1186/1471-2105-9-328)
Supplement: Additional file 2 — MGM. This file contains the information for the mixed-genome virtual microarray in the form of a 15-row × 4001-column matrix where the first column gives the 15 names of the streptococcus strains. The probes were not given specific names. All remaining columns contain the virtual hybridization intensity data. [file 1471-2105-9-328-S2.txt]

'agalactiae 2603V/R'    1.000000  0.988333  1.000000  1.000000  0.988333  0.986667  1.000000  0.988333  1.000000  0.945000  1.000000  1.000000  1.000000  0.988333  1.000000  1.000000  0.628333  1.000000  1.000000  0.988333  1.000000  0.988333  0.858333  1.000000  1.000000  1.000000  0.560000  1.000000  1.000000  0.976667  1.000000  0.986667  1.000000  0.708333  1.000000  1.000000  1.000000  0.988333  0.988333  0.976667  0.988333  0.976667  1.000000  0.988333  1.000000  0.891667  0.988333  1.000000  1.000000  0.988333  1.000000  0.516667  1.000000  1.000000  0.986667  1.000000  1.000000  0.648333  1.000000  1.000000  1.000000  1.000000  0.951667  1.000000  0.978333  1.000000  0.986667  1.000000  0.593333  1.000000  1.000000  1.000000  1.000000  0.946667  0.976667  1.000000  1.000000  0.988333  1.000000  0.923333  1.000000  0.988333  1.000000  0.976667  0.986667  1.000000  0.545000  1.000000  1.000000  1.000000  0.981667  0.986667  1.000000  1.000000  1.000000  1.000000  1.000000  0.903333  1.000000  1.000000  1.000000  0.918333  0.988333  0.963333  1.000000  1.000000  1.000000  0.990000  0.986667  0.988333  1.000000  1.000000  1.000000  0.728333  1.000000  0.986667  1.000000  1.000000  0.988333  0.648333  0.976667  1.000000  1.000000  0.748333  0.623333  0.976667  0.856667  0.631667  0.633333  0.988333  0.988333  1.000000  0.988333  0.988333  1.000000  1.000000  1.000000  1.000000  1.000000  0.938333  0.758333  1.000000  1.000000  1.000000  0.980000  1.000000  0.986667  0.988333  1.000000  1.000000  0.988333  0.980000  1.000000  1.000000  0.988333  0.980000  1.000000  1.000000  0.976667  0.976667  0.896667  1.000000  0.376667  1.000000  1.000000  0.988333  0.988333  1.000000  1.000000  1.000000  1.000000  0.988333  1.000000  0.988333  1.000000  0.988333  0.986667  0.988333  0.988333  0.988333  0.976667  1.000000  1.000000  0.988333  1.000000  1.000000  1.000000  0.595000  1.000000  0.988333  0.765000  0.966667  0.975000  0.988333  1.000000  1.000000  1.000000  1.000000  1.000000  1.000000  1.000000  1.000000  0.988333  1.000000  1.000000  0.988333  0.988333  0.988333  0.848333  0.976667  0.988333  0.986667  1.000000  1.000000  1.000000  1.000000  1.000000  0.988333  1.000000  1.000000  0.988333  0.671667  1.000000  1.000000  1.000000  0.988333  1.000000  0.988333  0.988333  1.000000  1.000000  0.988333  1.000000  0.653333  1.000000  0.986667  1.000000  1.000000  0.988333  1.000000  1.000000  1.000000  0.721667  1.000000  1.000000  0.976667  1.000000  0.560000  0.608333  1.000000  0.980000  1.000000  1.000000  1.000000  0.988333  0.663333  0.851667  0.988333  1.000000  0.988333  1.000000  1.000000  1.000000  1.000000  1.000000  1.000000  1.000000  0.103333  0.995000  0.980000  0.921667  0.988333  0.996667  0.988333  0.000000  0.993333  0.978333  0.995000  1.000000  0.988333  1.000000  1.000000  0.975000  0.898333  1.000000  1.000000  0.986667  0.858333  1.000000  0.995000  1.000000  0.993333  1.000000  0.961667  0.861667  0.991667  0.960000  0.706667  0.988333  0.995000  1.000000  0.046667  0.030000  1.000000  0.958333  0.971667  1.000000  0.000000  0.986667  1.000000  0.558333  1.000000  0.986667  1.000000  0.986667  0.973333  0.988333  1.000000  0.993333  0.988333  0.556667  0.996667  0.988333  1.000000  0.991667  0.991667  0.978333  0.995000  0.981667  0.981667  0.980000  0.970000  1.000000  0.000000  0.981667  0.988333  0.996667  1.000000  0.680000  0.991667  0.998333  0.988333  0.983333  0.980000  0.993333  0.978333  0.998333  0.000000  0.983333  0.996667  1.000000  0.988333  0.986667  0.953333  0.988333  0.971667  0.203333  0.980000  0.386667  0.040000  1.000000  0.998333  0.995000  0.985000  0.966667  0.990000  0.988333  0.996667  0.983333  1.000000  0.920000  1.000000  0.000000  0.985000  0.815000  0.975000  1.000000  0.975000  0.998333  0.696667  0.853333  0.986667  0.976667  0.676667  1.000000  1.000000  0.670000  1.000000  0.826667  1.000000  0.993333  0.980000  0.986667  0.680000  0.986667  0.233333  0.943333  0.983333  0.988333  0.000000  0.000000  1.000000  0.976667  1.000000  1.000000  1.000000  0.988333  0.785000  0.851667  0.970000  1.000000  0.976667  1.000000  0.978333  0.000000  0.986667  1.000000  1.000000  0.988333  0.940000  0.030000  0.998333  1.000000  0.995000  0.988333  0.990000  0.988333  1.000000  0.991667  0.986667  0.998333  0.000000  0.988333  1.000000  0.973333  0.000000  0.980000  0.036667  1.000000  0.998333  0.998333  0.995000  0.998333  0.988333  0.733333  1.000000  1.000000  1.000000  0.995000  1.000000  0.991667  0.980000  1.000000  0.991667  0.991667  1.000000  0.988333  0.983333  0.995000  1.000000  0.998333  0.348333  0.988333  1.000000  1.000000  1.000000  1.000000  1.000000  0.995000  0.976667  0.975000  0.980000  0.596667  1.000000  0.995000  0.000000  0.000000  0.118333  0.996667  1.000000  1.000000  0.000000  0.988333  0.976667  0.976667  0.651667  0.000000  0.985000  0.988333  0.976667  0.991667  1.000000  0.998333  1.000000  0.870000  1.000000  1.000000  1.000000  0.981667  1.000000  0.980000  1.000000  0.841667  0.971667  1.000000  0.998333  0.993333  1.000000  1.000000  0.000000  0.998333  0.963333  0.995000  0.983333  0.998333  0.988333  0.991667  0.930000  0.986667  1.000000  0.980000  0.988333  0.993333  0.988333  0.998333  1.000000  0.988333  0.993333  1.000000  0.988333  0.000000  0.995000  0.996667  1.000000  0.993333  1.000000  0.986667  1.000000  0.976667  1.000000  0.998333  0.990000  0.986667  0.986667  0.966667  0.998333  1.000000  1.000000  1.000000  1.000000  0.690000  0.178333  0.976667  0.993333  1.000000  1.000000  1.000000  0.986667  0.996667  0.988333  1.000000  0.983333  0.030000  0.971667  0.991667  0.965000  0.953333  0.538333  0.983333  1.000000  0.996667  0.991667  1.000000  1.000000  1.000000  0.995000  1.000000  0.988333  1.000000  0.990000  0.998333  0.988333  0.988333  0.986667  0.993333  1.000000  0.000000  0.988333  0.215000  0.030000  1.000000  0.983333  0.985000  0.995000  1.000000  0.986667  0.000000  0.671667  0.991667  0.996667  1.000000  1.000000  1.000000  0.996667  0.993333  0.980000  0.998333  0.985000  1.000000  0.998333  1.000000  0.983333  0.998333  0.955000  0.990000  0.983333  0.998333  0.953333  0.000000  0.983333  0.993333  0.975000  1.000000  0.988333  0.856667  0.995000  0.991667  0.996667  1.000000  1.000000  0.986667  0.786667  0.986667  0.990000  0.986667  1.000000  0.960000  0.988333  0.986667  0.998333  1.000000  1.000000  0.981667  0.788333  0.000000  0.983333  1.000000  0.975000  0.991667  0.986667  0.723333  0.988333  0.986667  0.030000  0.986667  0.993333  0.998333  0.000000  0.000000  0.991667  0.985000  0.998333  0.996667  0.986667  0.996667  0.988333  1.000000  0.970000  0.973333  0.995000  0.990000  0.993333  0.993333  0.465000  0.000000  1.000000  1.000000  0.998333  1.000000  0.661667  0.996667  0.030000  0.320000  1.000000  0.996667  0.998333  1.000000  0.960000  0.988333  0.978333  0.840000  1.000000  0.950000  0.996667  0.961667  0.998333  0.030000  1.000000  0.986667  1.000000  0.680000  0.876667  0.961667  0.988333  1.000000  0.068333  0.990000  0.986667  0.961667  0.996667  0.986667  0.986667  0.695000  1.000000  0.988333  0.901667  0.046667  0.995000  0.976667  0.993333  0.000000  0.996667  1.000000  1.000000  1.000000  0.955000  0.991667  0.000000  1.000000  0.998333  1.000000  0.993333  0.988333  0.998333  0.996667  0.988333  0.973333  0.993333  1.000000  1.000000  1.000000  0.978333  0.988333  0.990000  0.988333  0.486667  0.985000  0.995000  0.996667  0.976667  0.000000  0.990000  1.000000  0.996667  1.000000  0.963333  1.000000  0.000000  0.981667  1.000000  0.865000  0.973333  0.000000  0.985000  1.000000  0.988333  0.993333  1.000000  0.988333  0.988333  0.985000  1.000000  0.976667  0.998333  0.766667  0.030000  0.991667  0.995000  1.000000  0.990000  0.975000  0.995000  0.991667  1.000000  1.000000  0.000000  1.000000  0.066667  0.986667  0.978333  0.995000  1.000000  0.596667  0.990000  1.000000  0.955000  0.988333  0.975000  0.958333  0.991667  0.490000  0.000000  0.041667  0.000000  0.155000  0.161667  0.000000  0.645000  0.000000  0.030000  0.000000  0.128333  0.460000  0.056667  0.191667  0.328333  0.263333  0.346667  0.000000  0.071667  0.320000  0.130000  0.000000  0.838333  0.191667  0.000000  0.108333  0.000000  0.000000  0.066667  0.000000  0.305000  0.453333  0.045000  0.068333  0.000000  0.196667  0.033333  0.243333  0.031667  0.266667  0.086667  0.061667  0.000000  0.056667  0.600000  0.000000  0.055000  0.033333  0.043333  0.091667  0.000000  0.363333  0.348333  0.101667  0.131667  0.065000  0.180000  0.095000  0.651667  0.030000  0.000000  0.216667  0.000000  0.000000  0.415000  0.000000  0.511667  0.766667  0.000000  0.148333  0.000000  0.750000  0.000000  0.315000  0.055000  0.030000  0.416667  0.113333  0.000000  0.000000  0.035000  0.240000  0.195000  0.000000  0.078333  0.000000  0.038333  0.273333  0.401667  0.198333  0.000000  0.030000  0.056667  0.415000  0.000000  0.031667  0.030000  0.000000  0.206667  0.380000  0.203333  0.266667  0.110000  0.000000  0.000000  0.000000  0.000000  0.071667  0.075000  0.580000  0.000000  0.000000  0.030000  0.158333  0.280000  0.031667  0.000000  0.113333  0.000000  0.000000  0.030000  0.000000  0.060000  0.031667  0.000000  0.000000  0.040000  0.196667  0.000000  0.030000  0.000000  0.250000  0.058333  0.103333  0.000000  0.193333  0.000000  0.000000  0.118333  0.173333  0.000000  0.440000  0.335000  0.331667  0.000000  0.123333  0.235000  0.246667  0.063333  0.000000  0.470000  0.000000  0.410000  0.233333  0.046667  0.030000  0.593333  0.000000  0.245000  0.211667  0.840000  0.100000  0.041667  0.063333  0.000000  0.000000  0.030000  0.271667  0.000000  0.000000  0.183333  0.000000  0.030000  0.193333  0.281667  0.045000  0.000000  0.035000  0.030000  0.000000  0.030000  0.726667  0.000000  0.093333  0.118333  0.000000  0.035000  0.000000  0.158333  0.000000  0.120000  0.106667  0.000000  0.203333  0.063333  0.080000  0.278333  0.030000  0.000000  0.206667  0.000000  0.031667  0.000000  0.061667  0.000000  0.138333  0.053333  0.000000  0.585000  0.000000  0.408333  0.000000  0.343333  0.551667  0.295000  0.000000  0.000000  0.000000  0.558333  0.448333  0.168333  0.000000  0.050000  0.205000  0.208333  0.000000  0.230000  0.093333  0.131667  0.088333  0.000000  0.166667  0.361667  0.030000  0.811667  0.165000  0.306667  0.030000  0.115000  0.000000  0.035000  0.000000  0.056667  0.065000  0.098333  0.675000  0.110000  0.030000  0.031667  0.086667  0.000000  0.030000  0.000000  0.411667  0.000000  0.198333  0.463333  0.000000  0.000000  0.048333  0.211667  0.048333  0.778333  0.045000  0.030000  0.275000  0.085000  0.928333  0.000000  0.760000  0.200000  0.111667  0.031667  0.000000  0.368333  0.035000  0.480000  0.200000  0.000000  0.713333  0.030000  0.105000  0.206667  0.445000  0.000000  0.048333  0.156667  0.145000  0.000000  0.161667  0.088333  0.915000  0.063333  0.000000  0.035000  0.670000  0.123333  0.365000  0.000000  0.030000  0.056667  0.030000  0.000000  0.125000  0.256667  0.076667  0.035000  0.108333  0.098333  0.075000  0.491667  0.598333  0.145000  0.000000  0.056667  0.828333  0.570000  0.160000  0.126667  0.113333  0.071667  0.050000  0.080000  0.323333  0.000000  0.045000  0.401667  0.000000  0.046667  0.091667  0.000000  0.740000  0.238333  0.118333  0.076667  0.000000  0.000000  0.555000  0.045000  0.061667  0.315000  0.843333  0.000000  0.208333  0.515000  0.000000  0.338333  0.031667  0.000000  0.101667  0.000000  0.391667  0.030000  0.038333  0.000000  0.000000  0.000000  0.000000  0.031667  0.030000  0.000000  0.348333  0.211667  0.116667  0.093333  0.000000  0.806667  0.065000  0.000000  0.000000  0.395000  0.375000  0.035000  0.080000  0.090000  0.136667  0.116667  0.083333  0.166667  0.235000  0.031667  0.175000  0.000000  0.260000  0.000000  0.000000  0.000000  0.000000  0.120000  0.000000  0.286667  0.753333  0.053333  0.115000  0.796667  0.000000  0.288333  0.695000  0.536667  0.128333  0.555000  0.000000  0.000000  0.045000  0.323333  0.000000  0.146667  0.630000  0.100000  0.290000  0.046667  0.160000  0.088333  0.111667  0.040000  0.000000  0.000000  0.030000  0.065000  0.000000  0.118333  0.036667  0.058333  0.378333  0.000000  0.000000  0.336667  0.000000  0.230000  0.000000  0.391667  0.125000  0.000000  0.000000  0.091667  0.000000  0.073333  0.130000  0.000000  0.186667  0.000000  0.000000  0.343333  0.000000  0.380000  0.000000  0.033333  0.000000  0.000000  0.000000  0.141667  0.031667  0.035000  0.036667  0.000000  0.030000  0.191667  0.456667  0.435000  0.000000  0.061667  0.186667  0.126667  0.000000  0.000000  0.055000  0.000000  0.178333  0.000000  0.030000  0.360000  0.070000  0.000000  0.105000  0.000000  0.030000  0.055000  0.085000  0.131667  0.000000  0.045000  0.000000  0.558333  0.298333  0.030000  0.030000  0.038333  0.000000  0.433333  0.030000  0.070000  0.030000  0.476667  0.450000  0.000000  0.000000  0.000000  0.098333  0.615000  0.098333  0.120000  0.215000  0.075000  0.060000  0.115000  0.000000  0.228333  0.135000  0.000000  0.110000  0.041667  0.000000  0.000000  0.030000  0.270000  0.031667  0.076667  0.000000  0.000000  0.055000  0.000000  0.328333  0.181667  0.095000  0.076667  0.141667  0.098333  0.100000  0.193333  0.000000  0.268333  0.035000  0.560000  0.000000  0.670000  0.000000  0.000000  0.000000  0.000000  0.000000  0.030000  0.228333  0.065000  0.090000  0.000000  0.000000  0.000000  0.058333  0.000000  0.000000  0.000000  0.035000  0.031667  0.303333  0.223333  0.150000  0.000000  0.143333  0.000000  0.000000  0.481667  0.396667  0.156667  0.058333  0.000000  0.051667  0.360000  0.435000  0.098333  0.425000  0.000000  0.200000  0.000000  0.036667  0.031667  0.030000  0.063333  0.000000  0.000000  0.201667  0.700000  0.088333  0.000000  0.060000  0.118333  0.253333  0.000000  0.081667  0.206667  0.068333  0.066667  0.176667  0.046667  0.803333  0.735000  0.191667  0.098333  0.058333  0.050000  0.151667  0.378333  0.130000  0.000000  0.000000  0.000000  0.158333  0.476667  0.683333  0.560000  0.161667  0.075000  0.150000  0.176667  0.205000  0.000000  0.071667  0.098333  0.081667  0.066667  0.056667  0.035000  0.155000  0.080000  0.195000  0.098333  0.000000  0.073333  0.000000  0.035000  0.266667  0.051667  0.176667  0.051667  0.036667  0.000000  0.110000  0.000000  0.000000  0.800000  0.278333  0.235000  0.071667  0.000000  0.061667  0.000000  0.065000  0.078333  0.121667  0.043333  0.075000  0.000000  0.313333  0.086667  0.071667  0.000000  0.000000  0.161667  0.050000  0.000000  0.073333  0.060000  0.058333  0.030000  0.030000  0.000000  0.406667  0.035000  0.450000  0.670000  0.000000  0.000000  0.200000  0.000000  0.148333  0.000000  0.801667  0.190000  0.835000  0.148333  0.635000  0.000000  0.030000  0.030000  0.058333  0.063333  0.056667  0.326667  0.000000  0.030000  0.385000  0.033333  0.056667  0.391667  0.301667  0.131667  0.000000  0.000000  0.101667  0.628333  0.000000  0.055000  0.035000  0.053333  0.208333  0.408333  0.000000  0.000000  0.128333  0.591667  0.000000  0.030000  0.223333  0.165000  0.115000  0.000000  0.088333  0.030000  0.000000  0.000000  0.068333  0.086667  0.030000  0.051667  0.335000  0.050000  0.040000  0.033333  0.581667  0.121667  0.000000  0.271667  0.065000  0.115000  0.061667  0.000000  0.278333  0.186667  0.206667  0.051667  0.030000  0.000000  0.118333  0.381667  0.086667  0.676667  0.166667  0.116667  0.161667  0.030000  0.166667  0.000000  0.828333  0.000000  0.031667  0.030000  0.095000  0.098333  0.176667  0.000000  0.366667  0.000000  0.128333  0.541667  0.098333  0.000000  0.000000  0.235000  0.000000  0.000000  0.030000  0.000000  0.076667  0.030000  0.243333  0.535000  0.093333  0.855000  0.000000  0.000000  0.045000  0.160000  0.000000  0.340000  0.056667  0.051667  0.581667  0.245000  0.233333  0.138333  0.000000  0.335000  0.000000  0.000000  0.031667  0.078333  0.065000  0.000000  0.073333  0.213333  0.146667  0.000000  0.000000  0.041667  0.093333  0.000000  0.031667  0.091667  0.206667  0.000000  0.216667  0.000000  0.101667  0.000000  0.106667  0.131667  0.000000  0.000000  0.000000  0.070000  0.000000  0.000000  0.030000  0.000000  0.038333  0.000000  0.178333  0.075000  0.000000  0.075000  0.111667  0.303333  0.210000  0.000000  0.091667  0.778333  0.000000  0.046667  0.000000  0.056667  0.036667  0.000000  0.040000  0.000000  0.000000  0.120000  0.000000  0.056667  0.000000  0.000000  0.155000  0.000000  0.000000  0.055000  0.000000  0.000000  0.000000  0.000000  0.353333  0.000000  0.036667  0.151667  0.058333  0.048333  0.093333  0.095000  0.030000  0.000000  0.141667  0.165000  0.000000  0.000000  0.000000  0.031667  0.141667  0.000000  0.000000  0.253333  0.493333  0.378333  0.000000  0.000000  0.000000  0.071667  0.000000  0.380000  0.260000  0.465000  0.030000  0.000000  0.000000  0.000000  0.031667  0.046667  0.000000  0.086667  0.525000  0.000000  0.000000  0.000000  0.225000  0.115000  0.000000  0.475000  0.000000  0.000000  0.070000  0.253333  0.000000  0.073333  0.000000  0.000000  0.000000  0.041667  0.555000  0.000000  0.046667  0.041667  0.031667  0.601667  0.000000  0.046667  0.000000  0.051667  0.000000  0.040000  0.093333  0.046667  0.260000  0.050000  0.320000  0.036667  0.048333  0.158333  0.083333  0.058333  0.055000  0.000000  0.131667  0.000000  0.000000  0.000000  0.000000  0.856667  0.056667  0.000000  0.160000  0.000000  0.000000  0.000000  0.056667  0.000000  0.036667  0.440000  0.030000  0.060000  0.000000  0.030000  0.030000  0.030000  0.353333  0.000000  0.088333  0.253333  0.796667  0.000000  0.000000  0.078333  0.920000  0.121667  0.070000  0.030000  0.035000  0.000000  0.000000  0.330000  0.000000  0.030000  0.000000  0.248333  0.000000  0.295000  0.348333  0.000000  0.000000  0.000000  0.031667  0.041667  0.045000  0.115000  0.096667  0.000000  0.000000  0.000000  0.980000  0.000000  0.000000  0.000000  0.000000  0.000000  0.000000  0.000000  0.000000  0.116667  0.000000  0.030000  0.000000  0.000000  0.030000  0.000000  0.000000  0.100000  0.000000  0.365000  0.426667  0.000000  0.620000  0.000000  0.238333  0.075000  0.323333  0.278333  0.076667  0.108333  0.000000  0.000000  0.035000  0.000000  0.000000  0.000000  0.000000  0.000000  0.036667  0.000000  0.000000  0.236667  0.030000  0.000000  0.000000  0.000000  0.000000  0.076667  0.000000  0.245000  0.570000  0.000000  0.000000  0.000000  0.366667  0.000000  0.038333  0.108333  0.141667  0.126667  0.070000  0.371667  0.000000  0.206667  0.000000  0.313333  0.000000  0.000000  0.000000  0.398333  0.036667  0.000000  0.058333  0.895000  0.000000  0.510000  0.000000  0.261667  0.000000  0.091667  0.000000  0.000000  0.090000  0.681667  0.000000  0.000000  0.071667  0.000000  0.438333  0.480000  0.095000  0.000000  0.093333  0.030000  0.161667  0.076667  0.000000  0.000000  0.098333  0.033333  0.000000  0.000000  0.463333  0.086667  0.000000  0.070000  0.796667  0.000000  0.656667  0.000000  0.030000  0.136667  0.000000  0.578333  0.000000  0.000000  0.000000  0.083333  0.000000  0.000000  0.678333  0.096667  0.000000  0.000000  0.000000  0.000000  0.238333  0.703333  0.030000  0.000000  0.000000  0.031667  0.000000  0.000000  0.051667  0.516667  0.436667  0.331667  0.203333  0.000000  0.000000  0.000000  0.063333  0.280000  0.000000  0.178333  0.000000  0.093333  0.100000  0.228333  0.000000  0.000000  0.288333  0.000000  0.000000  0.000000  0.000000  0.085000  0.000000  0.888333  0.000000  0.000000  0.000000  0.000000  0.000000  0.048333  0.031667  0.093333  0.000000  0.000000  0.036667  0.356667  0.000000  0.041667  0.000000  0.000000  0.080000  0.245000  0.000000  0.281667  0.321667  0.056667  0.035000  0.323333  0.000000  0.000000  0.030000  0.076667  0.046667  0.000000  0.046667  0.000000  0.000000  0.271667  0.113333  0.000000  0.000000  0.000000  0.000000  0.000000  0.000000  0.200000  0.000000  0.000000  0.035000  0.000000  0.078333  0.118333  0.075000  0.251667  0.000000  0.000000  0.000000  0.000000  0.048333  0.030000  0.000000  0.075000  0.181667  0.243333  0.000000  0.088333  0.248333  0.000000  0.030000  0.281667  0.000000  0.253333  0.000000  0.365000  0.000000  0.000000  0.000000  0.095000  0.035000  0.780000  0.208333  0.000000  0.123333  0.000000  0.000000  0.118333  0.035000  0.300000  0.000000  0.000000  0.000000  0.000000  0.000000  0.000000  0.153333  0.031667  0.000000  0.000000  0.031667  0.000000  0.000000  0.030000  0.000000  0.000000  0.111667  0.296667  0.030000  0.000000  0.261667  0.030000  0.471667  0.081667  0.030000  0.000000  0.293333  0.000000  0.030000  0.000000  0.051667  0.000000  0.000000  0.085000  0.000000  0.375000  0.000000  0.030000  0.030000  0.116667  0.035000  0.055000  0.000000  0.000000  0.000000  0.000000  0.268333  0.000000  0.000000  0.000000  0.000000  0.000000  0.088333  0.000000  0.000000  0.000000  0.000000  0.000000  0.235000  0.000000  0.000000  0.000000  0.030000  0.000000  0.068333  0.613333  0.030000  0.076667  0.000000  0.000000  0.343333  0.000000  0.000000  0.000000  0.421667  0.030000  0.653333  0.000000  0.035000  0.000000  0.745000  0.000000  0.000000  0.260000  0.281667  0.031667  0.221667  0.268333  0.133333  0.000000  0.000000  0.046667  0.110000  0.000000  0.000000  0.000000  0.370000  0.060000  0.000000  0.115000  0.000000  0.031667  0.263333  0.580000  0.480000  0.270000  0.036667  0.000000  0.051667  0.000000  0.471667  0.000000  0.000000  0.000000  0.068333  0.488333  0.133333  0.000000  0.946667  0.075000  0.540000  0.181667  0.098333  0.000000  0.116667  0.295000  0.110000  0.000000  0.885000  0.030000  0.000000  0.595000  0.635000  0.000000  0.000000  0.000000  0.036667  0.000000  0.000000  0.118333  0.000000  0.000000  0.000000  0.000000  0.000000  0.188333  0.040000  0.000000  0.000000  0.261667  0.000000  0.030000  0.000000  0.000000  0.000000  0.273333  0.000000  0.000000  0.000000  0.575000  0.000000  0.000000  0.000000  0.030000  0.000000  0.000000  0.030000  0.146667  0.035000  0.000000  0.055000  0.000000  0.033333  0.000000  0.000000  0.146667  0.000000  0.000000  0.515000  0.663333  0.000000  0.000000  0.000000  0.000000  0.000000  0.208333  0.033333  0.000000  0.000000  0.033333  0.000000  0.086667  0.000000  0.000000  0.248333  0.070000  0.035000  0.070000  0.046667  0.000000  0.000000  0.000000  0.043333  0.000000  0.000000  0.051667  0.866667  0.166667  0.000000  0.073333  0.000000  0.045000  0.195000  0.060000  0.140000  0.056667  0.053333  0.000000  0.040000  0.325000  0.063333  0.000000  0.158333  0.000000  0.000000  0.000000  0.030000  0.000000  0.000000  0.000000  0.073333  0.000000  0.411667  0.000000  0.000000  0.000000  0.035000  0.000000  0.030000  0.000000  0.125000  0.508333  0.000000  0.000000  0.000000  0.500000  0.000000  0.000000  0.060000  0.000000  0.075000  0.000000  0.085000  0.468333  0.000000  0.033333  0.000000  0.000000  0.061667  0.000000  0.100000  0.351667  0.115000  0.000000  0.000000  0.043333  0.035000  0.030000  0.196667  0.056667  0.000000  0.000000  0.266667  0.000000  0.000000  0.185000  0.051667  0.000000  0.000000  0.243333  0.000000  0.075000  0.000000  0.603333  0.000000  0.900000  0.000000  0.055000  0.000000  0.441667  0.031667  0.000000  0.616667  0.000000  0.000000  0.000000  0.000000  0.060000  0.000000  0.000000  0.000000  0.078333  0.073333  0.000000  0.058333  0.111667  0.000000  0.000000  0.090000  0.048333  0.000000  0.113333  0.000000  0.030000  0.000000  0.000000  0.000000  0.000000  0.050000  0.665000  0.563333  0.000000  0.463333  0.111667  0.000000  0.035000  0.235000  0.000000  0.000000  0.058333  0.000000  0.000000  0.000000  0.293333  0.030000  0.000000  0.300000  0.143333  0.000000  0.000000  0.045000  0.126667  0.183333  0.000000  0.975000  0.000000  0.580000  0.000000  0.000000  0.860000  0.281667  0.045000  0.068333  0.000000  0.245000  0.000000  0.000000  0.160000  0.000000  0.000000  0.365000  0.035000  0.235000  0.141667  0.095000  0.813333  0.000000  0.621667  0.050000  0.000000  0.000000  0.425000  0.000000  0.331667  0.035000  0.145000  0.065000  0.000000  0.748333  0.000000  0.045000  0.395000  0.180000  0.075000  0.000000  0.103333  0.111667  0.085000  0.103333  0.113333  0.000000  0.086667  0.191667  0.058333  0.053333  0.000000  0.160000  0.041667  0.115000  0.418333  0.123333  0.030000  0.030000  0.490000  0.110000  0.153333  0.548333  0.030000  0.000000  0.471667  0.000000  0.983333  0.143333  0.695000  0.970000  0.000000  0.000000  0.353333  0.245000  0.000000  0.271667  0.106667  0.000000  0.083333  0.816667  0.030000  0.081667  0.000000  0.290000  0.000000  0.040000  0.000000  0.863333  0.000000  0.066667  0.000000  0.153333  0.981667  0.093333  0.160000  0.055000  0.098333  0.000000  0.060000  0.603333  0.000000  0.440000  0.000000  0.031667  0.033333  0.000000  0.281667  0.826667  0.000000  0.416667  0.196667  0.213333  0.000000  0.000000  0.433333  0.055000  0.485000  0.000000  0.035000  0.031667  0.073333  0.290000  0.580000  0.255000  0.120000  0.126667  0.000000  0.000000  0.530000  0.153333  0.223333  0.000000  0.153333  0.358333  0.983333  0.000000  0.058333  0.000000  0.218333  0.108333  0.000000  0.278333  0.215000  0.036667  0.041667  0.386667  0.000000  0.000000  0.956667  0.198333  0.030000  0.483333  0.948333  0.000000  0.221667  0.553333  0.403333  0.000000  0.126667  0.000000  0.123333  0.161667  0.563333  0.416667  0.158333  0.080000  0.953333  0.115000  0.000000  0.000000  0.000000  0.195000  0.000000  0.371667  0.071667  0.000000  0.225000  0.100000  0.960000  0.035000  0.343333  0.045000  0.266667  0.000000  0.191667  0.000000  0.000000  0.071667  0.143333  0.000000  0.000000  0.060000  0.216667  0.000000  0.000000  0.518333  0.123333  0.095000  0.820000  0.000000  0.976667  0.290000  0.136667  0.063333  0.000000  0.060000  0.000000  0.000000  0.030000  0.000000  0.118333  0.211667  0.000000  0.790000  0.886667  0.000000  0.000000  0.030000  0.766667  0.000000  0.111667  0.105000  0.375000  0.048333  0.108333  0.513333  0.325000  0.118333  0.053333  0.106667  0.045000  0.000000  0.253333  0.138333  0.208333  0.233333  0.030000  0.000000  0.131667  0.030000  0.105000  0.000000  0.226667  0.000000  0.035000  0.000000  0.040000  0.806667  0.220000  0.846667  0.093333  0.940000  0.000000  0.000000  0.000000  0.626667  0.000000  0.541667  0.000000  0.156667  0.973333  0.031667  0.031667  0.000000  0.688333  0.868333  0.000000  0.411667  0.385000  0.000000  0.278333  0.000000  0.000000  0.910000  0.000000  0.066667  0.000000  0.683333  0.248333  0.000000  0.000000  0.031667  0.533333  0.298333  0.155000  0.000000  0.581667  0.031667  0.040000  0.943333  0.000000  0.081667  0.113333  0.126667  0.666667  0.053333  0.635000  0.203333  0.000000  0.213333  0.000000  0.401667  0.145000  0.000000  0.000000  0.318333  0.325000  0.093333  0.000000  0.030000  0.976667  0.145000  0.033333  0.201667  0.000000  0.156667  0.393333  0.603333  0.636667  0.318333  0.253333  0.000000  0.756667  0.000000  0.000000  0.435000  0.653333  0.570000  0.235000  0.293333  0.676667  0.000000  0.146667  0.100000  0.326667  0.045000  0.976667  0.496667  0.981667  0.000000  0.111667  0.470000  0.038333  0.115000  0.338333  0.365000  0.146667  0.176667  0.000000  0.000000  0.000000  0.106667  0.733333  0.221667  0.296667  0.030000  0.178333  0.291667  0.033333  0.243333  0.086667  0.231667  0.685000  0.493333  0.000000  0.166667  0.983333  0.036667  0.551667  0.045000  0.000000  0.030000  0.030000  0.030000  0.343333  0.030000  0.000000  0.398333  0.095000  0.033333  0.183333  0.551667  0.075000  0.123333  0.030000  0.063333  0.145000  0.555000  0.000000  0.435000  0.000000  0.000000  0.063333  0.101667  0.061667  0.341667  0.513333  0.000000  0.743333  0.000000  0.281667  0.203333  0.056667  0.281667  0.110000  0.546667  0.000000  0.121667  0.046667  0.100000  0.000000  0.000000  0.040000  0.080000  0.436667  0.033333  0.000000  0.143333  0.000000  0.141667  0.031667  0.031667  0.036667  0.000000  0.000000  0.348333  0.000000  0.531667  0.030000  0.278333  0.000000  0.038333  0.066667  0.138333  0.283333  0.071667  0.000000  0.031667  0.000000  0.320000  0.000000  0.966667  0.086667  0.000000  0.395000  0.078333  0.000000  0.000000  0.520000  0.863333  0.108333  0.038333  0.613333  0.050000  0.000000  0.030000  0.030000  0.076667  0.033333  0.000000  0.116667  0.000000  0.000000  0.103333  0.555000  0.070000  0.000000  0.413333  0.048333  0.173333  0.048333  0.343333  0.045000  0.050000  0.338333  0.000000  0.158333  0.045000  0.246667  0.030000  0.000000  0.200000  0.263333  0.320000  0.590000  0.183333  0.165000  0.341667  0.988333  0.378333  0.041667  0.000000  0.030000  0.000000  0.088333  0.030000  0.940000  0.000000  0.191667  0.030000  0.383333  0.000000  0.000000  0.506667  0.000000  0.048333  0.898333  0.295000  0.110000  0.000000  0.031667  0.058333  0.665000  0.030000  0.780000  0.063333  0.653333  0.000000  0.101667  0.000000  0.100000  0.000000  0.000000  0.185000  0.000000  0.000000  0.041667  0.035000  0.456667  0.536667  0.000000  0.000000  0.000000  0.523333  0.000000  0.000000  0.123333  0.000000  0.000000  0.066667  0.246667  0.048333  0.215000  0.476667  0.000000  0.166667  0.438333  0.056667  0.000000  0.110000  0.051667  0.066667  0.676667  0.116667  0.266667  0.153333  0.406667  0.938333  0.220000  0.973333  0.000000  0.195000  0.140000  0.336667  0.085000  0.053333  0.875000  0.115000  0.890000  0.975000  0.325000  0.188333  0.360000  0.981667  0.000000  0.078333  0.045000  0.086667  0.143333  0.133333  0.030000  0.031667  0.000000  0.033333  0.000000  0.886667  0.000000  0.000000  0.030000  0.000000  0.286667  0.045000  0.128333  0.178333  0.081667  0.053333  0.328333  0.248333  0.040000  0.000000  0.000000  0.631667  0.000000  0.205000  0.000000  0.000000  0.000000  0.055000  0.000000  0.065000  0.000000  0.030000  0.175000  0.065000  0.000000  0.056667  0.736667  0.945000  0.315000  0.000000  0.515000  0.201667  0.395000  0.423333  0.046667  0.118333  0.168333  0.000000  0.345000  0.481667  0.000000  0.000000  0.195000  0.990000  0.030000  0.446667  0.213333  0.323333  0.061667  0.000000  0.000000  0.000000  0.000000  0.921667  0.513333  0.468333  0.000000  0.000000  0.051667  0.855000  0.335000  0.000000  0.123333  0.085000  0.316667  0.000000  0.000000  0.445000  0.000000  0.321667  0.135000  0.195000  0.093333  0.190000  0.083333  0.000000  0.440000  0.940000  0.000000  0.000000  0.000000  0.030000  0.046667  0.000000  0.000000  0.106667  0.065000  0.083333  0.000000  0.801667  0.076667  0.033333  0.035000  0.048333  0.088333  0.578333  0.036667  0.000000  0.863333  0.351667  0.000000  0.000000  0.041667  0.106667  0.000000  0.035000  0.108333  0.000000  0.155000  0.136667  0.000000  0.000000  0.035000  0.065000  0.000000  0.301667  0.081667  0.090000  0.425000  0.195000  0.000000  0.000000  0.055000  0.370000  0.000000  0.203333  0.000000  0.226667  0.393333  0.448333  0.060000  0.298333  0.088333  0.031667  0.125000  0.091667  0.000000  0.000000  0.000000  0.000000  0.576667  0.030000  0.000000  0.310000  0.283333  0.986667  0.000000  0.256667  0.000000  0.000000  0.031667  0.066667  0.000000  0.000000  0.856667  0.033333  0.000000  0.000000  0.000000  0.961667  0.323333  0.031667  0.000000  0.211667  0.030000  0.000000  0.196667  0.958333  0.035000  0.953333  0.030000  0.133333  0.000000  0.203333  0.381667  0.096667  0.970000  0.000000  0.111667  0.036667  0.000000  0.000000  0.000000  0.383333  0.091667  0.263333  0.030000  0.000000  0.133333  0.000000  0.231667  0.088333  0.041667  0.111667  0.000000  0.000000  0.000000  0.300000  0.991667  0.441667  0.000000  0.275000  0.316667  0.000000  0.048333  0.036667  0.245000  0.030000  0.113333  0.476667  0.418333  0.000000  0.000000  0.000000  0.000000  0.183333  0.185000  0.120000  0.000000  0.085000  0.988333  0.000000  0.665000  0.000000  0.086667  0.943333  0.083333  0.041667  0.118333  0.306667  0.000000  0.183333  0.000000  0.031667  0.123333  0.000000  0.000000  0.033333  0.131667  0.403333  0.030000  0.341667  0.468333  0.000000  0.000000  0.046667  0.140000  0.185000  0.143333  0.371667  0.090000  0.175000  0.313333  0.090000  0.273333  0.151667  0.000000  0.446667  0.926667  0.000000  0.000000  0.000000  0.160000  0.030000  0.000000  0.000000  0.248333  0.000000  0.000000  0.376667  0.000000  0.633333  0.036667  0.686667  0.000000  0.000000  0.000000  0.000000  0.073333  0.000000  0.321667  0.000000  0.031667  0.000000  0.000000  0.035000  0.035000  0.243333  0.030000  0.175000  0.183333  0.351667  0.000000  0.326667  0.000000  0.158333  0.246667  0.000000  0.030000  0.096667  0.000000  0.290000  0.098333  0.176667  0.151667  0.000000  0.053333  0.000000  0.031667  0.075000  0.000000  0.070000  0.090000  0.243333  0.125000  0.000000  0.000000  0.976667  0.173333  0.911667  0.351667  0.123333  0.031667  0.195000  0.035000  0.000000  0.051667  0.141667  0.066667  0.000000  0.183333  0.976667  0.176667  0.000000  0.808333  0.030000  0.000000  0.150000  0.243333  0.148333  0.073333  0.000000  0.806667  0.000000  0.051667  0.050000  0.000000  0.000000  0.000000  0.000000  0.000000  0.148333  0.000000  0.953333  0.000000  0.000000  0.000000  0.000000  0.000000  0.805000  0.101667  0.143333  0.355000  0.468333  0.048333  0.030000  0.000000  0.030000  0.000000  0.336667  0.485000  0.555000  0.078333  0.800000  0.836667  0.000000  0.000000  0.426667  0.406667  0.000000  0.000000  0.075000  0.173333  0.250000  0.066667  0.030000  0.000000  0.470000  0.075000  0.000000  0.000000  0.000000  0.090000  0.000000  0.096667  0.000000  0.000000  0.000000  0.036667  0.063333  0.646667  0.141667  0.000000  0.081667  0.000000  0.413333  0.000000  0.618333  0.505000  0.935000  0.000000  0.561667  0.035000  0.181667  0.000000  0.000000  0.346667  0.283333  0.000000  0.000000  0.930000  0.040000  0.063333  0.000000  0.251667  0.000000  0.000000  0.000000  0.215000  0.070000  0.093333  0.113333  0.408333  0.053333  0.201667  0.331667  0.030000  0.000000  0.030000  0.000000  0.000000  0.835000  0.930000  0.046667  0.106667  0.000000  0.108333  0.071667  0.383333  0.136667  0.295000  0.506667  0.128333  0.101667  0.141667  0.423333  0.035000  0.306667  0.890000  0.040000  0.060000  0.000000  0.380000  0.000000  0.070000  0.166667  0.000000  0.450000  0.000000  0.085000  0.150000  0.030000  0.055000  0.058333  0.000000  0.070000  0.156667  0.000000  0.000000  0.000000  0.875000  0.710000  0.051667  0.210000  0.000000  0.266667  0.030000  0.000000  0.040000  0.163333  0.070000  0.040000  0.093333  0.180000  0.000000  0.000000  0.000000  0.036667  0.000000  0.000000  0.030000  0.000000  0.525000  0.031667  0.215000  0.030000  0.106667  0.000000  0.080000  0.626667  0.000000  0.201667  0.143333  0.088333  0.000000  0.000000  0.325000  0.031667  0.148333  0.000000  0.000000  0.115000  0.000000  0.000000  0.030000  0.000000  0.035000  0.000000  0.080000  0.000000  0.093333  0.148333  0.353333  0.000000  0.100000  0.135000  0.180000  0.070000  0.395000  0.000000  0.036667  0.513333  0.083333  0.000000  0.050000  0.088333  0.428333  0.000000  0.000000  0.000000  0.055000  0.030000  0.125000  0.810000  0.280000  0.000000  0.000000  0.228333  0.035000  0.000000  0.078333  0.183333  0.000000  0.246667  0.085000  0.153333  0.030000  0.000000  0.686667  0.083333  0.040000  0.250000  0.380000  0.030000  0.031667  0.091667  0.000000  0.000000  0.033333  0.000000  0.000000  0.000000  0.093333  0.000000  0.000000  0.000000  0.111667  0.030000  0.000000  0.053333  0.000000  0.256667  0.140000  0.045000  0.695000  0.000000  0.103333  0.190000  0.085000  0.135000  0.000000  0.216667  0.000000  0.276667  0.030000  0.138333  0.085000  0.000000  0.091667  0.000000  0.000000  0.000000  0.000000  0.183333  0.000000  0.201667  0.000000  0.220000  0.000000  0.000000  0.000000  0.216667  0.000000  0.888333  0.000000  0.000000  0.080000  0.040000  0.163333  0.171667  0.050000  0.000000  0.000000  0.180000  0.000000  0.420000  0.171667  0.000000  0.000000  0.123333  0.000000  0.000000  0.558333  0.518333  0.080000  0.165000  0.036667  0.000000  0.000000  0.846667  0.220000  0.046667  0.000000  0.141667  0.000000  0.460000  0.081667  0.000000  0.130000  0.000000  0.000000  0.030000  0.150000  0.153333  0.875000  0.148333  0.040000  0.056667  0.000000  0.030000  0.000000  0.066667  0.176667  0.000000  0.056667  0.030000  0.000000  0.106667  0.036667  0.000000  0.000000  0.176667  0.000000  0.126667  0.000000  0.000000  0.000000  0.166667  0.000000  0.100000  0.000000  0.030000  0.131667  0.053333  0.841667  0.000000  0.000000  0.000000  0.000000  0.983333  0.080000  0.353333  0.031667  0.000000  0.066667  0.135000  0.000000  0.036667  0.113333  0.000000  0.041667  0.200000  0.758333  0.030000  0.325000  0.000000  0.071667  0.000000  0.311667  0.000000  0.470000  0.221667  0.311667  0.156667  0.000000  0.771667  0.825000  0.000000  0.498333  0.081667  0.000000  0.153333  0.031667  0.000000  0.000000  0.141667  0.191667  0.000000  0.000000  0.030000  0.118333  0.091667  0.033333  0.135000  0.000000  0.000000  0.030000  0.200000  0.265000  0.000000  0.136667  0.000000  0.038333  0.000000  0.000000  0.116667  0.135000  0.285000  0.035000  0.633333  0.108333  0.386667  0.071667  0.320000  0.230000  0.030000  0.088333  0.036667  0.000000  0.926667  0.600000  0.223333  0.030000  0.226667  0.040000  0.000000  0.185000  0.000000  0.000000  0.000000  0.000000  0.000000  0.000000  0.000000  0.093333  0.081667  0.000000  0.196667  0.091667  0.676667  0.053333  0.035000  0.048333  0.000000  0.000000  0.181667  0.825000  0.143333  0.768333  0.000000  0.143333  0.030000  0.385000  0.325000  0.000000  0.270000  0.211667  0.191667  0.031667  0.083333  0.163333  0.000000  0.000000  0.000000  0.380000  0.000000  0.090000  0.030000  0.000000  0.000000  0.693333  0.080000  0.443333  0.000000  0.053333  0.116667  0.758333  0.000000  0.445000  0.461667  0.000000  0.106667  0.266667  0.171667  0.243333  0.000000  0.000000  0.070000  0.091667  0.000000  0.856667  0.000000  0.000000  0.641667  0.098333  0.000000  0.145000  0.420000  0.000000  0.076667  0.000000  0.145000  0.000000  0.035000  0.030000  0.000000  0.840000  0.158333  0.113333  0.390000  0.090000  0.981667  0.000000  0.203333  0.770000  0.055000  0.108333  0.000000  0.150000  0.000000  0.456667  0.000000  0.000000  0.065000  0.030000  0.000000  0.385000  0.000000  0.101667  0.036667  0.150000  0.031667  0.061667  0.000000  0.100000  0.328333  0.108333  0.036667  0.070000  0.543333  0.846667  0.105000  0.760000  0.000000  0.000000  0.160000  0.058333  0.000000  0.035000  0.103333  0.043333  0.000000  0.080000  0.111667  0.120000  0.761667  0.140000  0.126667  0.465000  0.000000  0.326667  0.145000  0.060000  0.036667  0.270000  0.056667  0.000000  0.000000  0.051667  0.000000  0.060000  0.030000  0.000000  0.030000  0.106667  0.000000  0.096667  0.096667  0.000000  0.030000  0.000000  0.221667  0.000000  0.843333  0.035000  0.040000  0.225000  0.000000  0.030000  0.000000  0.030000  0.060000  0.000000  0.090000  0.211667  0.088333  0.000000  0.000000  0.123333  0.056667  0.130000  0.135000  0.765000  0.000000  0.135000  0.571667  0.000000  0.050000  0.000000  0.073333  0.000000  0.000000  0.140000  0.046667  0.030000  0.376667  0.298333  0.000000  0.000000  0.090000  0.723333  0.071667  0.030000  0.091667  0.123333  0.000000  0.171667  0.048333  0.048333  0.096667  0.865000  0.156667  0.000000  0.000000  0.000000  0.000000  0.000000  0.115000  0.000000  0.638333  0.000000  0.280000  0.036667  0.000000  0.030000  0.000000  0.030000  0.000000  0.000000  0.000000  0.763333  0.040000  0.066667  0.061667  0.200000  0.116667  0.166667  0.000000  0.000000  0.175000  0.118333  0.098333  0.048333  0.000000  0.030000  0.000000  0.086667  0.000000  0.031667  0.118333  0.828333  0.000000  0.061667  0.145000  0.031667  0.000000  0.000000  
'agalactiae A909'       0.998333  0.386667  0.998333  0.728333  0.985000  0.981667  1.000000  0.000000  1.000000  0.943333  0.000000  0.993333  0.988333  0.988333  1.000000  0.000000  0.628333  0.986667  1.000000  0.035000  1.000000  0.981667  0.836667  0.980000  1.000000  0.993333  0.560000  1.000000  1.000000  0.035000  0.996667  0.986667  0.995000  0.708333  0.993333  1.000000  0.995000  0.988333  0.981667  0.000000  0.976667  0.965000  0.998333  0.980000  0.993333  0.888333  0.988333  0.996667  1.000000  0.615000  1.000000  0.038333  1.000000  1.000000  0.986667  1.000000  0.371667  0.035000  1.000000  0.991667  0.988333  1.000000  0.951667  0.986667  0.965000  0.998333  0.986667  0.988333  0.591667  0.048333  0.995000  1.000000  1.000000  0.943333  0.973333  1.000000  1.000000  0.988333  0.981667  0.918333  0.995000  0.988333  0.970000  0.976667  0.985000  0.993333  0.000000  0.966667  1.000000  0.996667  0.981667  0.985000  1.000000  1.000000  1.000000  0.998333  0.998333  0.903333  1.000000  0.998333  0.000000  0.918333  0.978333  0.963333  0.990000  1.000000  1.000000  0.988333  0.728333  0.986667  1.000000  0.030000  1.000000  0.728333  0.991667  0.000000  1.000000  1.000000  0.988333  0.648333  0.976667  0.031667  1.000000  0.743333  0.623333  0.966667  0.855000  0.630000  0.030000  0.980000  0.988333  1.000000  0.988333  0.983333  1.000000  1.000000  0.988333  0.933333  0.986667  0.938333  0.758333  0.991667  1.000000  0.223333  0.953333  0.981667  0.986667  0.975000  0.031667  0.985000  0.975000  0.970000  1.000000  1.000000  0.988333  0.980000  0.995000  0.993333  0.976667  0.976667  0.896667  0.985000  0.376667  0.866667  1.000000  0.030000  0.988333  1.000000  1.000000  0.000000  0.986667  0.030000  0.996667  0.035000  0.990000  0.986667  0.985000  0.988333  0.995000  0.030000  0.975000  0.998333  1.000000  0.986667  1.000000  1.000000  0.995000  0.595000  0.988333  0.980000  0.035000  0.966667  0.975000  0.988333  1.000000  1.000000  0.988333  1.000000  1.000000  0.996667  1.000000  0.000000  0.988333  0.990000  0.378333  0.988333  0.988333  0.973333  0.841667  0.038333  0.986667  0.986667  0.995000  0.998333  0.998333  0.993333  0.985000  0.986667  1.000000  0.971667  0.988333  0.671667  0.993333  1.000000  1.000000  0.976667  0.996667  0.988333  0.978333  0.998333  0.000000  0.988333  1.000000  0.616667  1.000000  0.986667  0.998333  0.996667  0.995000  1.000000  0.988333  0.990000  0.000000  0.998333  0.000000  0.970000  0.030000  0.548333  0.608333  0.998333  0.551667  1.000000  0.985000  0.058333  0.988333  0.660000  0.851667  0.476667  0.000000  0.163333  0.000000  0.991667  0.000000  0.996667  0.990000  0.996667  1.000000  1.000000  1.000000  0.988333  0.921667  0.988333  1.000000  0.988333  0.988333  1.000000  0.988333  1.000000  1.000000  0.988333  1.000000  1.000000  0.988333  0.976667  1.000000  1.000000  1.000000  0.858333  1.000000  1.000000  1.000000  1.000000  1.000000  0.988333  0.880000  1.000000  1.000000  0.716667  1.000000  1.000000  1.000000  0.988333  0.953333  1.000000  0.958333  0.973333  1.000000  1.000000  0.986667  1.000000  0.975000  1.000000  0.988333  1.000000  0.986667  1.000000  0.988333  1.000000  1.000000  0.988333  0.558333  1.000000  0.988333  1.000000  1.000000  1.000000  0.988333  1.000000  0.981667  0.988333  0.988333  0.976667  1.000000  1.000000  0.988333  0.988333  1.000000  1.000000  1.000000  1.000000  1.000000  0.988333  0.986667  1.000000  1.000000  0.988333  1.000000  1.000000  0.986667  1.000000  1.000000  0.988333  0.988333  0.953333  0.988333  0.971667  0.988333  1.000000  1.000000  1.000000  1.000000  1.000000  1.000000  1.000000  0.976667  1.000000  0.988333  1.000000  0.988333  1.000000  0.988333  1.000000  1.000000  0.988333  1.000000  0.980000  1.000000  0.975000  1.000000  0.696667  0.858333  0.986667  0.980000  0.676667  1.000000  1.000000  1.000000  1.000000  0.826667  1.000000  1.000000  0.988333  0.988333  0.681667  1.000000  1.000000  1.000000  0.988333  0.988333  0.976667  1.000000  1.000000  0.976667  1.000000  1.000000  1.000000  0.988333  0.788333  0.853333  0.966667  1.000000  0.988333  1.000000  0.988333  0.976667  0.986667  1.000000  1.000000  0.988333  0.940000  0.783333  1.000000  1.000000  1.000000  0.988333  1.000000  0.988333  1.000000  1.000000  1.000000  1.000000  1.000000  0.988333  1.000000  0.976667  0.561667  1.000000  0.780000  1.000000  1.000000  1.000000  1.000000  1.000000  0.988333  0.793333  1.000000  1.000000  1.000000  1.000000  1.000000  1.000000  1.000000  1.000000  1.000000  1.000000  1.000000  1.000000  0.988333  1.000000  1.000000  1.000000  0.348333  0.988333  1.000000  1.000000  1.000000  1.000000  1.000000  1.000000  0.976667  1.000000  1.000000  0.596667  1.000000  1.000000  1.000000  0.976667  1.000000  1.000000  1.000000  1.000000  0.976667  1.000000  0.988333  0.976667  0.653333  1.000000  1.000000  1.000000  0.976667  1.000000  1.000000  1.000000  1.000000  0.988333  1.000000  1.000000  1.000000  1.000000  1.000000  0.988333  1.000000  0.846667  0.988333  1.000000  1.000000  0.983333  1.000000  1.000000  0.988333  1.000000  1.000000  1.000000  0.988333  1.000000  0.988333  1.000000  0.930000  1.000000  1.000000  1.000000  0.988333  1.000000  1.000000  1.000000  1.000000  0.988333  1.000000  1.000000  0.988333  1.000000  1.000000  1.000000  1.000000  0.995000  0.998333  0.996667  0.996667  0.976667  0.995000  0.998333  0.981667  0.988333  0.985000  0.968333  0.990000  1.000000  0.991667  0.991667  1.000000  0.995000  0.178333  0.973333  0.985000  1.000000  1.000000  1.000000  0.990000  1.000000  0.988333  1.000000  0.983333  0.030000  0.980000  0.991667  0.965000  0.946667  0.538333  0.981667  1.000000  0.996667  0.036667  1.000000  1.000000  0.991667  0.996667  0.998333  0.988333  0.995000  0.993333  0.996667  0.988333  0.985000  0.991667  0.996667  0.976667  0.000000  0.985000  0.000000  0.030000  0.993333  0.983333  0.991667  0.991667  0.991667  0.986667  0.000000  0.976667  0.993333  0.998333  0.993333  0.000000  1.000000  0.998333  0.991667  0.993333  0.998333  0.988333  1.000000  0.990000  0.988333  0.976667  0.996667  0.953333  0.990000  0.983333  0.998333  0.040000  0.000000  0.981667  0.995000  0.965000  0.996667  0.988333  0.975000  0.998333  0.991667  0.996667  1.000000  0.961667  0.980000  0.786667  0.985000  0.993333  0.986667  0.998333  0.960000  0.993333  0.986667  0.998333  0.990000  0.990000  0.985000  0.788333  0.983333  0.993333  0.996667  0.968333  0.993333  0.985000  0.723333  0.985000  0.981667  0.030000  0.986667  0.993333  0.998333  0.000000  0.000000  0.991667  0.985000  0.998333  0.996667  0.980000  0.996667  0.988333  0.998333  0.508333  0.975000  0.995000  0.991667  0.991667  0.995000  0.465000  0.000000  0.998333  1.000000  1.000000  0.995000  0.661667  0.996667  0.030000  0.095000  1.000000  0.998333  0.998333  1.000000  0.698333  0.988333  0.998333  0.840000  1.000000  0.950000  0.998333  0.960000  0.996667  0.816667  1.000000  0.976667  0.995000  0.686667  1.000000  0.968333  0.988333  0.988333  0.000000  0.990000  0.981667  0.961667  0.996667  0.986667  0.981667  0.691667  1.000000  0.988333  0.901667  0.046667  0.995000  0.976667  0.988333  0.000000  0.995000  0.725000  1.000000  0.995000  0.950000  0.998333  0.035000  0.990000  0.998333  0.995000  1.000000  0.988333  0.998333  0.996667  0.986667  0.973333  0.988333  0.996667  1.000000  0.986667  0.991667  0.988333  0.991667  0.991667  0.988333  0.985000  0.998333  1.000000  0.988333  0.000000  0.990000  1.000000  0.996667  1.000000  0.963333  1.000000  0.000000  0.981667  0.998333  0.865000  0.973333  0.000000  0.981667  0.991667  0.986667  0.995000  1.000000  0.988333  0.996667  0.706667  1.000000  0.976667  1.000000  0.766667  0.030000  0.988333  0.995000  0.995000  0.986667  0.975000  0.995000  1.000000  0.988333  0.985000  0.000000  0.990000  0.000000  0.986667  0.978333  0.995000  0.988333  0.596667  0.990000  1.000000  0.955000  0.988333  0.971667  0.953333  0.991667  0.971667  0.000000  0.041667  0.000000  0.155000  0.161667  0.000000  0.646667  0.000000  0.030000  0.000000  0.128333  0.460000  0.030000  0.193333  0.328333  0.263333  0.346667  0.000000  0.000000  0.320000  0.126667  0.000000  0.838333  0.191667  0.000000  0.108333  0.000000  0.000000  0.066667  0.000000  0.305000  0.453333  0.036667  0.068333  0.000000  0.196667  0.035000  0.135000  0.031667  0.266667  0.086667  0.045000  0.000000  0.056667  0.600000  0.000000  0.055000  0.033333  0.043333  0.091667  0.000000  0.363333  0.346667  0.101667  0.211667  0.065000  0.181667  0.095000  0.655000  0.030000  0.000000  0.276667  0.000000  0.000000  0.421667  0.000000  0.511667  0.766667  0.000000  0.148333  0.000000  0.750000  0.000000  0.370000  0.055000  0.030000  0.416667  0.113333  0.000000  0.000000  0.035000  0.240000  0.195000  0.000000  0.078333  0.000000  0.038333  0.273333  0.401667  0.200000  0.000000  0.030000  0.030000  0.411667  0.000000  0.030000  0.030000  0.000000  0.206667  0.380000  0.203333  0.411667  0.108333  0.000000  0.050000  0.000000  0.000000  0.071667  0.075000  0.398333  0.000000  0.000000  0.030000  0.158333  0.280000  0.031667  0.030000  0.113333  0.000000  0.000000  0.040000  0.000000  0.060000  0.031667  0.000000  0.000000  0.040000  0.196667  0.000000  0.000000  0.000000  0.251667  0.058333  0.103333  0.000000  0.193333  0.000000  0.000000  0.118333  0.173333  0.178333  0.440000  0.335000  0.331667  0.000000  0.123333  0.235000  0.246667  0.063333  0.000000  0.470000  0.000000  0.410000  0.233333  0.046667  0.030000  0.591667  0.000000  0.245000  0.211667  0.840000  0.100000  0.041667  0.063333  0.000000  0.000000  0.030000  0.271667  0.000000  0.000000  0.183333  0.000000  0.030000  0.193333  0.281667  0.060000  0.000000  0.035000  0.030000  0.000000  0.000000  0.726667  0.000000  0.093333  0.118333  0.000000  0.035000  0.000000  0.158333  0.000000  0.120000  0.063333  0.000000  0.203333  0.058333  0.080000  0.278333  0.000000  0.000000  0.206667  0.000000  0.030000  0.000000  0.045000  0.000000  0.138333  0.053333  0.000000  0.585000  0.000000  0.408333  0.000000  0.343333  0.553333  0.295000  0.000000  0.000000  0.000000  0.558333  0.448333  0.170000  0.000000  0.050000  0.205000  0.208333  0.030000  0.240000  0.111667  0.131667  0.088333  0.000000  0.168333  0.361667  0.030000  0.811667  0.165000  0.306667  0.031667  0.110000  0.000000  0.000000  0.000000  0.056667  0.065000  0.098333  0.675000  0.110000  0.030000  0.031667  0.086667  0.000000  0.030000  0.000000  0.411667  0.000000  0.198333  0.463333  0.000000  0.000000  0.048333  0.211667  0.048333  0.778333  0.045000  0.030000  0.275000  0.085000  0.928333  0.000000  0.763333  0.200000  0.111667  0.031667  0.000000  0.000000  0.035000  0.480000  0.200000  0.000000  0.713333  0.030000  0.105000  0.000000  0.445000  0.000000  0.051667  0.153333  0.145000  0.000000  0.161667  0.088333  0.915000  0.063333  0.000000  0.043333  0.670000  0.123333  0.365000  0.000000  0.000000  0.056667  0.030000  0.000000  0.125000  0.256667  0.076667  0.035000  0.108333  0.098333  0.075000  0.495000  0.598333  0.128333  0.000000  0.056667  0.828333  0.570000  0.161667  0.126667  0.113333  0.071667  0.051667  0.080000  0.323333  0.000000  0.045000  0.401667  0.000000  0.046667  0.091667  0.000000  0.325000  0.238333  0.118333  0.076667  0.000000  0.000000  0.555000  0.045000  0.061667  0.316667  0.843333  0.000000  0.208333  0.511667  0.000000  0.338333  0.031667  0.000000  0.101667  0.000000  0.395000  0.030000  0.038333  0.000000  0.000000  0.000000  0.000000  0.031667  0.031667  0.000000  0.348333  0.215000  0.116667  0.093333  0.000000  0.753333  0.065000  0.000000  0.000000  0.395000  0.430000  0.035000  0.080000  0.090000  0.136667  0.116667  0.083333  0.166667  0.235000  0.031667  0.175000  0.030000  0.260000  0.000000  0.095000  0.000000  0.000000  0.118333  0.000000  0.286667  0.755000  0.053333  0.115000  0.796667  0.000000  0.288333  0.701667  0.533333  0.128333  0.555000  0.000000  0.000000  0.045000  0.323333  0.000000  0.146667  0.630000  0.100000  0.290000  0.046667  0.160000  0.088333  0.111667  0.040000  0.000000  0.000000  0.030000  0.065000  0.000000  0.106667  0.036667  0.058333  0.378333  0.000000  0.000000  0.336667  0.000000  0.230000  0.000000  0.391667  0.125000  0.000000  0.000000  0.091667  0.000000  0.073333  0.130000  0.000000  0.186667  0.000000  0.030000  0.343333  0.000000  0.380000  0.030000  0.033333  0.000000  0.000000  0.030000  0.141667  0.031667  0.035000  0.000000  0.000000  0.030000  0.191667  0.000000  0.435000  0.000000  0.061667  0.186667  0.126667  0.030000  0.000000  0.055000  0.000000  0.178333  0.000000  0.030000  0.360000  0.070000  0.000000  0.105000  0.000000  0.000000  0.055000  0.061667  0.131667  0.000000  0.045000  0.000000  0.558333  0.298333  0.030000  0.030000  0.038333  0.000000  0.433333  0.030000  0.070000  0.030000  0.476667  0.453333  0.030000  0.000000  0.000000  0.098333  0.615000  0.098333  0.120000  0.216667  0.075000  0.060000  0.115000  0.000000  0.228333  0.000000  0.000000  0.110000  0.041667  0.000000  0.000000  0.030000  0.270000  0.031667  0.076667  0.000000  0.000000  0.055000  0.000000  0.328333  0.183333  0.095000  0.076667  0.141667  0.098333  0.100000  0.193333  0.000000  0.268333  0.000000  0.545000  0.030000  0.670000  0.000000  0.000000  0.000000  0.000000  0.000000  0.030000  0.228333  0.065000  0.090000  0.040000  0.000000  0.000000  0.058333  0.000000  0.000000  0.000000  0.035000  0.031667  0.308333  0.223333  0.150000  0.000000  0.143333  0.000000  0.000000  0.481667  0.396667  0.356667  0.058333  0.000000  0.051667  0.360000  0.436667  0.098333  0.425000  0.000000  0.200000  0.000000  0.036667  0.031667  0.030000  0.063333  0.000000  0.000000  0.201667  0.700000  0.088333  0.000000  0.060000  0.120000  0.253333  0.000000  0.081667  0.206667  0.065000  0.066667  0.176667  0.046667  0.803333  0.735000  0.191667  0.098333  0.058333  0.050000  0.156667  0.378333  0.130000  0.000000  0.000000  0.000000  0.158333  0.473333  0.685000  0.793333  0.161667  0.075000  0.150000  0.176667  0.205000  0.000000  0.073333  0.098333  0.081667  0.066667  0.056667  0.035000  0.155000  0.080000  0.195000  0.098333  0.000000  0.073333  0.000000  0.035000  0.411667  0.051667  0.175000  0.051667  0.036667  0.000000  0.110000  0.000000  0.000000  0.806667  0.278333  0.236667  0.071667  0.000000  0.061667  0.000000  0.065000  0.078333  0.121667  0.043333  0.075000  0.000000  0.411667  0.086667  0.071667  0.000000  0.000000  0.161667  0.050000  0.000000  0.073333  0.000000  0.058333  0.030000  0.030000  0.000000  0.406667  0.035000  0.453333  0.670000  0.000000  0.000000  0.201667  0.000000  0.148333  0.000000  0.661667  0.190000  0.835000  0.148333  0.633333  0.000000  0.030000  0.030000  0.058333  0.063333  0.056667  0.330000  0.000000  0.030000  0.385000  0.033333  0.056667  0.391667  0.301667  0.130000  0.000000  0.000000  0.101667  0.628333  0.000000  0.055000  0.035000  0.070000  0.208333  0.408333  0.000000  0.000000  0.128333  0.588333  0.000000  0.030000  0.231667  0.165000  0.115000  0.000000  0.091667  0.030000  0.000000  0.000000  0.070000  0.086667  0.030000  0.051667  0.335000  0.053333  0.040000  0.033333  0.581667  0.121667  0.000000  0.271667  0.065000  0.115000  0.061667  0.000000  0.278333  0.186667  0.206667  0.051667  0.030000  0.000000  0.118333  0.381667  0.086667  0.676667  0.166667  0.116667  0.161667  0.030000  0.166667  0.000000  0.828333  0.000000  0.000000  0.030000  0.095000  0.098333  0.176667  0.000000  0.366667  0.000000  0.128333  0.541667  0.098333  0.000000  0.000000  0.235000  0.000000  0.000000  0.030000  0.000000  0.171667  0.035000  0.243333  0.536667  0.093333  0.851667  0.000000  0.000000  0.045000  0.158333  0.000000  0.340000  0.056667  0.051667  0.583333  0.245000  0.233333  0.138333  0.000000  0.333333  0.000000  0.000000  0.031667  0.100000  0.065000  0.000000  0.141667  0.213333  0.146667  0.000000  0.000000  0.041667  0.141667  0.000000  0.031667  0.000000  0.206667  0.000000  0.030000  0.000000  0.216667  0.000000  0.106667  0.131667  0.000000  0.000000  0.000000  0.070000  0.000000  0.000000  0.030000  0.000000  0.038333  0.000000  0.178333  0.075000  0.000000  0.075000  0.111667  0.301667  0.211667  0.035000  0.091667  0.778333  0.000000  0.046667  0.000000  0.056667  0.036667  0.000000  0.040000  0.000000  0.000000  0.120000  0.000000  0.031667  0.000000  0.030000  0.155000  0.000000  0.000000  0.055000  0.090000  0.000000  0.000000  0.000000  0.353333  0.000000  0.036667  0.163333  0.058333  0.048333  0.093333  0.095000  0.030000  0.136667  0.140000  0.163333  0.000000  0.000000  0.000000  0.031667  0.140000  0.000000  0.000000  0.253333  0.495000  0.378333  0.000000  0.038333  0.000000  0.071667  0.000000  0.380000  0.260000  0.465000  0.030000  0.000000  0.000000  0.000000  0.000000  0.046667  0.000000  0.086667  0.526667  0.030000  0.035000  0.000000  0.225000  0.115000  0.000000  0.475000  0.000000  0.000000  0.070000  0.253333  0.000000  0.073333  0.000000  0.000000  0.000000  0.041667  0.553333  0.000000  0.046667  0.041667  0.031667  0.605000  0.000000  0.046667  0.000000  0.051667  0.000000  0.040000  0.093333  0.046667  0.258333  0.050000  0.331667  0.036667  0.048333  0.158333  0.086667  0.058333  0.055000  0.000000  0.131667  0.030000  0.000000  0.000000  0.030000  0.856667  0.056667  0.000000  0.160000  0.000000  0.000000  0.000000  0.056667  0.000000  0.036667  0.440000  0.030000  0.060000  0.000000  0.030000  0.000000  0.030000  0.353333  0.000000  0.088333  0.253333  0.791667  0.000000  0.000000  0.078333  0.920000  0.121667  0.000000  0.030000  0.035000  0.000000  0.000000  0.330000  0.000000  0.030000  0.000000  0.131667  0.000000  0.295000  0.348333  0.000000  0.000000  0.000000  0.031667  0.041667  0.045000  0.115000  0.096667  0.000000  0.000000  0.000000  0.980000  0.000000  0.000000  0.000000  0.000000  0.000000  0.000000  0.000000  0.000000  0.120000  0.000000  0.030000  0.000000  0.000000  0.030000  0.088333  0.000000  0.000000  0.000000  0.365000  0.426667  0.000000  0.620000  0.000000  0.238333  0.075000  0.323333  0.278333  0.076667  0.110000  0.000000  0.000000  0.505000  0.000000  0.000000  0.000000  0.000000  0.000000  0.036667  0.000000  0.000000  0.236667  0.030000  0.000000  0.000000  0.000000  0.000000  0.076667  0.000000  0.241667  0.570000  0.000000  0.000000  0.000000  0.368333  0.000000  0.038333  0.108333  0.141667  0.126667  0.070000  0.371667  0.000000  0.206667  0.000000  0.313333  0.000000  0.000000  0.000000  0.416667  0.036667  0.000000  0.058333  0.891667  0.040000  0.508333  0.000000  0.261667  0.000000  0.091667  0.000000  0.000000  0.090000  0.683333  0.000000  0.000000  0.071667  0.000000  0.435000  0.480000  0.095000  0.000000  0.141667  0.030000  0.161667  0.076667  0.000000  0.000000  0.098333  0.033333  0.000000  0.000000  0.461667  0.086667  0.000000  0.070000  0.796667  0.000000  0.656667  0.000000  0.000000  0.136667  0.000000  0.576667  0.000000  0.000000  0.000000  0.083333  0.000000  0.000000  0.678333  0.096667  0.000000  0.000000  0.000000  0.000000  0.238333  0.703333  0.030000  0.000000  0.000000  0.031667  0.000000  0.000000  0.051667  0.548333  0.436667  0.331667  0.203333  0.000000  0.000000  0.000000  0.063333  0.280000  0.000000  0.178333  0.000000  0.093333  0.385000  0.228333  0.000000  0.000000  0.288333  0.000000  0.000000  0.000000  0.000000  0.085000  0.000000  0.891667  0.000000  0.000000  0.000000  0.000000  0.000000  0.048333  0.031667  0.128333  0.000000  0.000000  0.036667  0.030000  0.000000  0.041667  0.000000  0.000000  0.080000  0.243333  0.000000  0.281667  0.213333  0.070000  0.031667  0.323333  0.000000  0.000000  0.030000  0.076667  0.046667  0.000000  0.046667  0.000000  0.000000  0.271667  0.126667  0.000000  0.000000  0.000000  0.000000  0.000000  0.000000  0.200000  0.000000  0.000000  0.035000  0.000000  0.078333  0.121667  0.075000  0.251667  0.000000  0.033333  0.000000  0.000000  0.048333  0.030000  0.000000  0.075000  0.181667  0.243333  0.000000  0.088333  0.245000  0.000000  0.030000  0.281667  0.000000  0.253333  0.000000  0.365000  0.000000  0.000000  0.000000  0.095000  0.030000  0.780000  0.210000  0.000000  0.121667  0.000000  0.000000  0.121667  0.035000  0.301667  0.000000  0.000000  0.000000  0.000000  0.031667  0.000000  0.153333  0.031667  0.000000  0.045000  0.031667  0.000000  0.000000  0.030000  0.000000  0.035000  0.111667  0.296667  0.030000  0.000000  0.261667  0.030000  0.473333  0.081667  0.030000  0.000000  0.293333  0.000000  0.030000  0.000000  0.000000  0.000000  0.000000  0.085000  0.000000  0.375000  0.000000  0.030000  0.030000  0.116667  0.035000  0.055000  0.000000  0.000000  0.000000  0.000000  0.070000  0.000000  0.000000  0.000000  0.000000  0.000000  0.088333  0.000000  0.000000  0.000000  0.000000  0.000000  0.235000  0.000000  0.000000  0.000000  0.030000  0.000000  0.068333  0.613333  0.030000  0.076667  0.000000  0.000000  0.343333  0.000000  0.000000  0.000000  0.421667  0.030000  0.653333  0.000000  0.035000  0.000000  0.745000  0.000000  0.000000  0.568333  0.281667  0.031667  0.070000  0.163333  0.133333  0.000000  0.000000  0.046667  0.110000  0.000000  0.000000  0.000000  0.370000  0.060000  0.000000  0.115000  0.000000  0.000000  0.248333  0.658333  0.480000  0.000000  0.036667  0.000000  0.051667  0.030000  0.471667  0.000000  0.000000  0.000000  0.068333  0.483333  0.133333  0.000000  0.946667  0.075000  0.538333  0.181667  0.098333  0.000000  0.116667  0.295000  0.110000  0.000000  0.896667  0.030000  0.000000  0.596667  0.636667  0.000000  0.000000  0.000000  0.036667  0.000000  0.075000  0.118333  0.000000  0.000000  0.000000  0.000000  0.000000  0.188333  0.040000  0.000000  0.000000  0.261667  0.000000  0.030000  0.000000  0.000000  0.000000  0.273333  0.000000  0.000000  0.000000  0.575000  0.030000  0.000000  0.000000  0.133333  0.000000  0.000000  0.030000  0.111667  0.035000  0.000000  0.055000  0.000000  0.000000  0.000000  0.000000  0.146667  0.000000  0.000000  0.463333  0.658333  0.000000  0.000000  0.000000  0.000000  0.000000  0.208333  0.033333  0.000000  0.000000  0.000000  0.000000  0.086667  0.000000  0.000000  0.070000  0.070000  0.035000  0.070000  0.046667  0.000000  0.000000  0.000000  0.321667  0.000000  0.000000  0.051667  0.866667  0.166667  0.000000  0.073333  0.000000  0.045000  0.195000  0.060000  0.000000  0.056667  0.053333  0.000000  0.040000  0.325000  0.063333  0.000000  0.158333  0.000000  0.000000  0.000000  0.030000  0.000000  0.000000  0.000000  0.073333  0.000000  0.411667  0.000000  0.000000  0.000000  0.035000  0.000000  0.030000  0.000000  0.125000  0.508333  0.000000  0.000000  0.000000  0.500000  0.000000  0.000000  0.060000  0.000000  0.075000  0.000000  0.085000  0.468333  0.045000  0.033333  0.000000  0.000000  0.061667  0.000000  0.100000  0.351667  0.115000  0.000000  0.000000  0.043333  0.035000  0.030000  0.196667  0.056667  0.000000  0.000000  0.266667  0.000000  0.000000  0.185000  0.051667  0.000000  0.000000  0.243333  0.000000  0.075000  0.000000  0.603333  0.000000  0.901667  0.000000  0.061667  0.000000  0.441667  0.031667  0.000000  0.616667  0.000000  0.030000  0.000000  0.000000  0.060000  0.000000  0.000000  0.066667  0.078333  0.073333  0.000000  0.058333  0.111667  0.000000  0.000000  0.090000  0.000000  0.000000  0.121667  0.000000  0.000000  0.000000  0.000000  0.000000  0.000000  0.050000  0.665000  0.565000  0.000000  0.463333  0.111667  0.000000  0.035000  0.233333  0.000000  0.000000  0.070000  0.000000  0.000000  0.000000  0.293333  0.030000  0.000000  0.300000  0.143333  0.000000  0.088333  0.045000  0.126667  0.183333  0.000000  0.975000  0.000000  0.580000  0.000000  0.000000  0.860000  0.281667  0.045000  0.063333  0.000000  0.030000  0.000000  0.000000  0.160000  0.000000  0.000000  0.365000  0.035000  0.235000  0.141667  0.095000  0.813333  0.000000  0.623333  0.050000  0.000000  0.000000  0.425000  0.000000  0.331667  0.035000  0.146667  0.065000  0.000000  0.748333  0.000000  0.216667  0.395000  0.180000  0.000000  0.000000  0.103333  0.111667  0.085000  0.103333  0.113333  0.000000  0.086667  0.191667  0.058333  0.053333  0.000000  0.160000  0.041667  0.115000  0.418333  0.125000  0.030000  0.030000  0.491667  0.110000  0.153333  0.551667  0.030000  0.000000  0.470000  0.000000  0.983333  0.143333  0.696667  0.970000  0.000000  0.000000  0.355000  0.246667  0.000000  0.360000  0.106667  0.000000  0.083333  0.816667  0.030000  0.081667  0.000000  0.290000  0.000000  0.040000  0.000000  0.863333  0.853333  0.078333  0.000000  0.153333  0.991667  0.000000  0.160000  0.055000  0.060000  0.000000  0.060000  0.603333  0.000000  0.538333  0.000000  0.000000  0.033333  0.000000  0.281667  0.810000  0.000000  0.430000  0.196667  0.213333  0.000000  0.000000  0.433333  0.131667  0.483333  0.000000  0.035000  0.031667  0.073333  0.290000  0.578333  0.255000  0.143333  0.126667  0.000000  0.000000  0.531667  0.153333  0.106667  0.000000  0.153333  0.358333  0.983333  0.445000  0.058333  0.000000  0.218333  0.108333  0.000000  0.278333  0.215000  0.036667  0.041667  0.386667  0.000000  0.000000  0.961667  0.198333  0.000000  0.486667  0.948333  0.000000  0.221667  0.568333  0.403333  0.000000  0.126667  0.000000  0.123333  0.161667  0.563333  0.418333  0.158333  0.080000  0.953333  0.115000  0.000000  0.000000  0.000000  0.195000  0.000000  0.371667  0.071667  0.000000  0.225000  0.098333  0.960000  0.035000  0.343333  0.045000  0.266667  0.000000  0.191667  0.000000  0.000000  0.071667  0.143333  0.000000  0.000000  0.060000  0.216667  0.000000  0.000000  0.518333  0.125000  0.095000  0.820000  0.000000  0.975000  0.290000  0.136667  0.063333  0.000000  0.500000  0.000000  0.000000  0.030000  0.000000  0.141667  0.211667  0.000000  0.790000  0.888333  0.000000  0.948333  0.000000  0.573333  0.000000  0.066667  0.105000  0.375000  0.048333  0.093333  0.510000  0.325000  0.000000  0.048333  0.106667  0.000000  0.000000  0.253333  0.138333  0.205000  0.233333  0.000000  0.031667  0.131667  0.030000  0.105000  0.160000  0.226667  0.000000  0.035000  0.000000  0.040000  0.810000  0.220000  0.846667  0.093333  0.938333  0.000000  0.000000  0.000000  0.626667  0.030000  0.541667  0.000000  0.156667  0.973333  0.031667  0.031667  0.045000  0.688333  0.868333  0.000000  0.411667  0.000000  0.093333  0.278333  0.000000  0.000000  0.971667  0.000000  0.066667  0.000000  0.681667  0.248333  0.000000  0.000000  0.031667  0.533333  0.296667  0.155000  0.000000  0.581667  0.031667  0.040000  0.943333  0.000000  0.081667  0.113333  0.125000  0.670000  0.053333  0.635000  0.203333  0.000000  0.213333  0.000000  0.401667  0.150000  0.000000  0.000000  0.318333  0.326667  0.101667  0.381667  0.030000  0.976667  0.145000  0.033333  0.201667  0.000000  0.156667  0.393333  0.601667  0.638333  0.316667  0.251667  0.000000  0.756667  0.000000  0.000000  0.435000  0.650000  0.570000  0.236667  0.293333  0.676667  0.000000  0.146667  0.100000  0.325000  0.045000  0.976667  0.496667  0.978333  0.126667  0.111667  0.470000  0.038333  0.115000  0.338333  0.365000  0.146667  0.176667  0.031667  0.000000  0.000000  0.106667  0.733333  0.221667  0.296667  0.030000  0.178333  0.000000  0.033333  0.243333  0.086667  0.231667  0.683333  0.495000  0.000000  0.166667  0.983333  0.036667  0.553333  0.000000  0.030000  0.030000  0.030000  0.030000  0.343333  0.030000  0.000000  0.396667  0.095000  0.000000  0.425000  0.551667  0.075000  0.123333  0.030000  0.273333  0.145000  0.555000  0.000000  0.415000  0.000000  0.000000  0.063333  0.103333  0.061667  0.341667  0.513333  0.000000  0.743333  0.000000  0.281667  0.203333  0.035000  0.281667  0.110000  0.548333  0.000000  0.121667  0.046667  0.100000  0.000000  0.000000  0.040000  0.081667  0.435000  0.000000  0.000000  0.143333  0.000000  0.143333  0.031667  0.031667  0.036667  0.000000  0.000000  0.348333  0.000000  0.531667  0.030000  0.278333  0.000000  0.000000  0.066667  0.138333  0.283333  0.071667  0.000000  0.000000  0.000000  0.321667  0.000000  0.966667  0.086667  0.000000  0.395000  0.078333  0.000000  0.000000  0.518333  0.865000  0.108333  0.038333  0.556667  0.000000  0.000000  0.030000  0.030000  0.076667  0.033333  0.000000  0.118333  0.000000  0.000000  0.103333  0.555000  0.070000  0.000000  0.308333  0.048333  0.173333  0.048333  0.000000  0.045000  0.050000  0.338333  0.000000  0.158333  0.045000  0.246667  0.030000  0.981667  0.200000  0.261667  0.321667  0.110000  0.183333  0.165000  0.341667  0.990000  0.378333  0.041667  0.000000  0.030000  0.000000  0.088333  0.030000  0.970000  0.000000  0.191667  0.030000  0.383333  0.000000  0.000000  0.510000  0.035000  0.048333  0.898333  0.295000  0.110000  0.855000  0.030000  0.058333  0.665000  0.030000  0.780000  0.063333  0.653333  0.000000  0.101667  0.000000  0.100000  0.000000  0.000000  0.185000  0.000000  0.000000  0.041667  0.035000  0.456667  0.536667  0.000000  0.000000  0.956667  0.523333  0.000000  0.000000  0.031667  0.000000  0.000000  0.066667  0.246667  0.048333  0.215000  0.476667  0.000000  0.166667  0.000000  0.056667  0.000000  0.110000  0.051667  0.066667  0.675000  0.116667  0.266667  0.153333  0.406667  0.938333  0.220000  0.345000  0.000000  0.116667  0.140000  0.000000  0.068333  0.000000  0.873333  0.120000  0.890000  0.975000  0.325000  0.188333  0.360000  0.983333  0.000000  0.078333  0.000000  0.086667  0.145000  0.133333  0.030000  0.000000  0.000000  0.033333  0.000000  0.886667  0.000000  0.000000  0.030000  0.000000  0.286667  0.045000  0.126667  0.178333  0.081667  0.053333  0.328333  0.248333  0.040000  0.000000  0.000000  0.325000  0.000000  0.205000  0.000000  0.000000  0.000000  0.055000  0.000000  0.065000  0.000000  0.030000  0.175000  0.065000  0.000000  0.056667  0.736667  0.936667  0.315000  0.000000  0.515000  0.201667  0.395000  0.423333  0.161667  0.118333  0.166667  0.000000  0.345000  0.483333  0.000000  0.000000  0.195000  0.991667  0.030000  0.451667  0.213333  0.323333  0.061667  0.000000  0.000000  0.000000  0.000000  0.923333  0.513333  0.468333  0.000000  0.000000  0.053333  0.855000  0.331667  0.035000  0.000000  0.086667  0.316667  0.000000  0.000000  0.445000  0.000000  0.320000  0.135000  0.195000  0.093333  0.190000  0.083333  0.000000  0.438333  0.940000  0.000000  0.000000  0.000000  0.030000  0.046667  0.030000  0.000000  0.106667  0.000000  0.083333  0.000000  0.801667  0.076667  0.033333  0.035000  0.048333  0.088333  0.578333  0.036667  0.000000  0.863333  0.351667  0.000000  0.000000  0.041667  0.106667  0.030000  0.035000  0.108333  0.000000  0.155000  0.000000  0.000000  0.000000  0.035000  0.000000  0.000000  0.301667  0.081667  0.090000  0.425000  0.195000  0.000000  0.000000  0.055000  0.370000  0.000000  0.203333  0.000000  0.186667  0.393333  0.448333  0.060000  0.298333  0.088333  0.031667  0.125000  0.091667  0.000000  0.000000  0.030000  0.000000  0.576667  0.030000  0.000000  0.310000  0.283333  0.985000  0.000000  0.260000  0.000000  0.000000  0.031667  0.066667  0.000000  0.000000  0.856667  0.033333  0.000000  0.000000  0.000000  0.961667  0.323333  0.031667  0.000000  0.211667  0.030000  0.000000  0.196667  0.958333  0.035000  0.953333  0.030000  0.241667  0.000000  0.203333  0.381667  0.096667  0.986667  0.000000  0.113333  0.036667  0.000000  0.000000  0.000000  0.383333  0.091667  0.263333  0.030000  0.000000  0.133333  0.000000  0.231667  0.213333  0.041667  0.116667  0.000000  0.000000  0.000000  0.298333  0.991667  0.443333  0.000000  0.275000  0.316667  0.000000  0.048333  0.036667  0.245000  0.030000  0.100000  0.476667  0.418333  0.000000  0.000000  0.000000  0.000000  0.425000  0.000000  0.131667  0.000000  0.085000  0.988333  0.000000  0.665000  0.000000  0.086667  0.950000  0.083333  0.041667  0.118333  0.306667  0.000000  0.183333  0.000000  0.031667  0.123333  0.000000  0.000000  0.033333  0.131667  0.403333  0.000000  0.158333  0.468333  0.000000  0.000000  0.046667  0.140000  0.185000  0.143333  0.371667  0.036667  0.175000  0.315000  0.090000  0.273333  0.056667  0.000000  0.446667  0.928333  0.000000  0.000000  0.000000  0.160000  0.030000  0.000000  0.000000  0.250000  0.000000  0.000000  0.376667  0.000000  0.633333  0.036667  0.686667  0.000000  0.000000  0.000000  0.000000  0.073333  0.000000  0.320000  0.000000  0.031667  0.000000  0.000000  0.035000  0.000000  0.243333  0.030000  0.175000  0.183333  0.351667  0.000000  0.326667  0.000000  0.158333  0.193333  0.000000  0.030000  0.096667  0.000000  0.290000  0.086667  0.176667  0.125000  0.000000  0.053333  0.000000  0.031667  0.075000  0.000000  0.106667  0.090000  0.243333  0.125000  0.000000  0.000000  0.976667  0.173333  0.911667  0.000000  0.123333  0.031667  0.195000  0.035000  0.000000  0.051667  0.141667  0.066667  0.000000  0.148333  0.976667  0.176667  0.000000  0.808333  0.030000  0.000000  0.150000  0.241667  0.148333  0.073333  0.000000  0.806667  0.000000  0.051667  0.050000  0.000000  0.000000  0.000000  0.000000  0.000000  0.148333  0.000000  0.953333  0.000000  0.000000  0.000000  0.000000  0.000000  0.805000  0.101667  0.143333  0.351667  0.465000  0.048333  0.030000  0.000000  0.030000  0.000000  0.336667  0.485000  0.553333  0.078333  0.798333  0.835000  0.000000  0.000000  0.426667  0.406667  0.000000  0.000000  0.075000  0.173333  0.250000  0.066667  0.030000  0.000000  0.470000  0.075000  0.091667  0.000000  0.000000  0.090000  0.000000  0.096667  0.000000  0.031667  0.000000  0.036667  0.063333  0.603333  0.141667  0.000000  0.081667  0.000000  0.413333  0.000000  0.618333  0.505000  0.935000  0.000000  0.561667  0.035000  0.051667  0.035000  0.000000  0.345000  0.283333  0.000000  0.000000  0.931667  0.040000  0.063333  0.000000  0.253333  0.000000  0.000000  0.000000  0.215000  0.070000  0.093333  0.111667  0.408333  0.053333  0.201667  0.331667  0.111667  0.000000  0.030000  0.000000  0.000000  0.835000  0.930000  0.046667  0.106667  0.000000  0.108333  0.071667  0.381667  0.136667  0.293333  0.506667  0.128333  0.101667  0.141667  0.423333  0.000000  0.303333  0.890000  0.040000  0.060000  0.000000  0.380000  0.000000  0.070000  0.166667  0.000000  0.451667  0.000000  0.085000  0.150000  0.030000  0.055000  0.058333  0.000000  0.070000  0.165000  0.000000  0.000000  0.000000  0.873333  0.710000  0.051667  0.210000  0.000000  0.228333  0.030000  0.000000  0.000000  0.163333  0.070000  0.040000  0.093333  0.243333  0.000000  0.000000  0.000000  0.036667  0.000000  0.000000  0.030000  0.030000  0.525000  0.000000  0.215000  0.030000  0.106667  0.000000  0.080000  0.626667  0.000000  0.201667  0.143333  0.088333  0.000000  0.000000  0.325000  0.031667  0.150000  0.000000  0.000000  0.115000  0.000000  0.000000  0.030000  0.000000  0.061667  0.000000  0.080000  0.000000  0.093333  0.148333  0.353333  0.000000  0.101667  0.135000  0.180000  0.106667  0.395000  0.000000  0.135000  0.513333  0.083333  0.000000  0.050000  0.088333  0.426667  0.000000  0.000000  0.000000  0.055000  0.030000  0.125000  0.810000  0.276667  0.000000  0.000000  0.248333  0.035000  0.000000  0.078333  0.183333  0.000000  0.193333  0.085000  0.153333  0.030000  0.000000  0.686667  0.083333  0.040000  0.250000  0.380000  0.030000  0.000000  0.091667  0.000000  0.000000  0.033333  0.000000  0.000000  0.000000  0.093333  0.000000  0.000000  0.000000  0.111667  0.030000  0.000000  0.053333  0.000000  0.256667  0.140000  0.045000  0.693333  0.000000  0.103333  0.190000  0.085000  0.135000  0.000000  0.218333  0.000000  0.036667  0.030000  0.138333  0.085000  0.000000  0.091667  0.000000  0.000000  0.000000  0.000000  0.183333  0.000000  0.200000  0.000000  0.156667  0.000000  0.098333  0.000000  0.216667  0.000000  0.888333  0.000000  0.000000  0.080000  0.040000  0.161667  0.165000  0.050000  0.000000  0.000000  0.093333  0.000000  0.420000  0.165000  0.000000  0.000000  0.123333  0.000000  0.000000  0.558333  0.523333  0.063333  0.166667  0.036667  0.031667  0.000000  0.810000  0.220000  0.046667  0.000000  0.141667  0.000000  0.461667  0.081667  0.000000  0.130000  0.000000  0.000000  0.030000  0.151667  0.153333  0.875000  0.000000  0.040000  0.055000  0.000000  0.030000  0.000000  0.066667  0.176667  0.000000  0.056667  0.030000  0.000000  0.106667  0.036667  0.000000  0.000000  0.176667  0.000000  0.126667  0.000000  0.000000  0.000000  0.166667  0.000000  0.100000  0.000000  0.030000  0.131667  0.053333  0.841667  0.000000  0.000000  0.000000  0.000000  0.983333  0.080000  0.353333  0.031667  0.000000  0.066667  0.135000  0.000000  0.036667  0.113333  0.000000  0.041667  0.200000  0.758333  0.030000  0.326667  0.000000  0.071667  0.000000  0.311667  0.000000  0.470000  0.220000  0.311667  0.153333  0.000000  0.771667  0.825000  0.041667  0.498333  0.081667  0.000000  0.153333  0.031667  0.000000  0.000000  0.141667  0.191667  0.000000  0.000000  0.030000  0.118333  0.091667  0.033333  0.000000  0.000000  0.000000  0.030000  0.200000  0.265000  0.000000  0.136667  0.000000  0.038333  0.000000  0.000000  0.121667  0.135000  0.285000  0.000000  0.633333  0.108333  0.386667  0.071667  0.320000  0.000000  0.030000  0.086667  0.036667  0.000000  0.926667  0.593333  0.223333  0.030000  0.228333  0.040000  0.000000  0.185000  0.000000  0.000000  0.000000  0.000000  0.000000  0.000000  0.000000  0.093333  0.081667  0.000000  0.000000  0.090000  0.676667  0.030000  0.035000  0.048333  0.000000  0.000000  0.181667  0.825000  0.141667  0.765000  0.000000  0.143333  0.030000  0.385000  0.325000  0.000000  0.270000  0.211667  0.191667  0.031667  0.083333  0.163333  0.000000  0.000000  0.000000  0.380000  0.000000  0.090000  0.030000  0.000000  0.000000  0.693333  0.080000  0.373333  0.000000  0.053333  0.116667  0.758333  0.000000  0.445000  0.500000  0.000000  0.106667  0.266667  0.171667  0.243333  0.000000  0.000000  0.070000  0.091667  0.000000  0.856667  0.035000  0.000000  0.640000  0.098333  0.000000  0.145000  0.418333  0.000000  0.076667  0.000000  0.145000  0.000000  0.031667  0.030000  0.000000  0.840000  0.158333  0.113333  0.390000  0.090000  0.981667  0.000000  0.203333  0.770000  0.055000  0.108333  0.000000  0.150000  0.000000  0.456667  0.000000  0.000000  0.065000  0.030000  0.000000  0.385000  0.000000  0.100000  0.036667  0.150000  0.031667  0.061667  0.000000  0.101667  0.328333  0.108333  0.036667  0.070000  0.543333  0.846667  0.105000  0.760000  0.000000  0.000000  0.160000  0.060000  0.000000  0.035000  0.103333  0.043333  0.000000  0.063333  0.111667  0.120000  0.761667  0.126667  0.126667  0.466667  0.000000  0.326667  0.145000  0.060000  0.036667  0.270000  0.000000  0.000000  0.000000  0.051667  0.000000  0.060000  0.030000  0.000000  0.030000  0.106667  0.000000  0.096667  0.096667  0.000000  0.030000  0.000000  0.220000  0.000000  0.843333  0.035000  0.040000  0.223333  0.000000  0.030000  0.000000  0.030000  0.060000  0.000000  0.090000  0.211667  0.088333  0.000000  0.000000  0.123333  0.056667  0.130000  0.135000  0.765000  0.000000  0.135000  0.571667  0.000000  0.050000  0.000000  0.073333  0.000000  0.000000  0.140000  0.046667  0.030000  0.381667  0.158333  0.000000  0.000000  0.036667  0.721667  0.071667  0.030000  0.091667  0.123333  0.000000  0.171667  0.048333  0.048333  0.096667  0.865000  0.156667  0.000000  0.000000  0.000000  0.000000  0.000000  0.115000  0.000000  0.638333  0.000000  0.276667  0.036667  0.000000  0.030000  0.135000  0.030000  0.000000  0.000000  0.000000  0.761667  0.040000  0.066667  0.061667  0.200000  0.116667  0.168333  0.000000  0.000000  0.175000  0.118333  0.086667  0.056667  0.000000  0.030000  0.000000  0.086667  0.000000  0.031667  0.118333  0.828333  0.000000  0.060000  0.145000  0.031667  0.000000  0.000000  
'agalactiae NEM316'     0.991667  0.953333  1.000000  0.986667  0.985000  0.986667  1.000000  0.000000  1.000000  0.945000  0.000000  0.996667  1.000000  0.980000  0.981667  0.981667  0.618333  0.988333  1.000000  0.035000  0.988333  0.988333  0.581667  0.981667  0.998333  0.996667  0.560000  0.918333  1.000000  0.035000  1.000000  0.986667  0.990000  0.708333  0.993333  1.000000  1.000000  0.985000  0.985000  0.976667  0.980000  0.961667  0.995000  0.988333  0.991667  0.885000  0.978333  0.996667  0.996667  0.620000  0.988333  0.516667  0.998333  0.998333  0.985000  0.988333  0.000000  0.035000  1.000000  0.993333  0.998333  0.988333  0.951667  0.998333  0.965000  1.000000  0.973333  0.998333  0.591667  0.066667  0.996667  1.000000  0.996667  0.940000  0.976667  0.998333  0.998333  0.971667  1.000000  0.000000  0.995000  0.986667  0.970000  0.033333  0.986667  0.995000  0.000000  0.951667  0.991667  1.000000  0.980000  0.986667  1.000000  0.996667  0.998333  0.998333  0.986667  0.903333  1.000000  0.998333  0.410000  0.913333  0.981667  0.955000  1.000000  0.990000  0.991667  0.986667  0.986667  0.986667  0.998333  0.030000  0.993333  0.728333  1.000000  0.000000  1.000000  0.998333  0.981667  0.643333  0.975000  0.988333  0.991667  0.743333  0.623333  0.975000  0.856667  0.000000  0.633333  0.978333  0.988333  0.991667  0.988333  0.988333  1.000000  0.990000  1.000000  1.000000  0.998333  0.933333  0.753333  0.991667  0.990000  0.138333  0.951667  1.000000  0.985000  0.975000  0.031667  0.836667  0.980000  0.980000  0.998333  1.000000  0.988333  0.973333  0.990000  1.000000  0.976667  0.976667  0.891667  0.998333  0.376667  0.858333  0.991667  0.521667  0.988333  0.995000  0.056667  0.000000  1.000000  0.000000  0.998333  0.035000  0.990000  0.988333  0.980000  0.976667  0.988333  0.030000  0.000000  0.998333  0.998333  0.986667  0.986667  0.996667  1.000000  0.595000  0.986667  0.988333  0.035000  0.961667  0.000000  0.961667  0.996667  1.000000  1.000000  1.000000  1.000000  1.000000  0.995000  0.075000  0.978333  0.990000  0.000000  0.981667  0.983333  0.973333  0.826667  0.961667  0.988333  0.986667  0.988333  0.995000  0.998333  0.998333  1.000000  0.986667  0.988333  0.268333  0.000000  0.663333  1.000000  0.995000  0.993333  0.988333  0.991667  0.988333  0.988333  1.000000  0.000000  0.988333  1.000000  0.653333  1.000000  0.973333  1.000000  0.995000  0.993333  1.000000  1.000000  0.998333  0.093333  0.998333  0.000000  0.971667  0.030000  0.548333  0.608333  0.990000  0.551667  1.000000  0.993333  0.036667  0.988333  0.660000  0.848333  0.475000  0.000000  0.163333  0.000000  0.998333  0.000000  0.995000  0.993333  1.000000  1.000000  0.103333  0.995000  0.983333  0.921667  0.988333  0.996667  0.983333  0.000000  0.995000  0.978333  0.995000  0.998333  0.988333  0.991667  0.995000  0.988333  0.976667  0.331667  1.000000  0.986667  0.858333  0.996667  0.995000  1.000000  0.993333  1.000000  0.000000  0.970000  0.998333  0.033333  0.706667  0.986667  0.995000  0.976667  0.030000  0.030000  0.908333  0.935000  0.971667  0.995000  0.000000  0.971667  0.000000  0.560000  0.995000  0.985000  0.993333  0.986667  0.980000  0.988333  0.991667  0.990000  0.988333  0.556667  0.995000  0.000000  0.990000  0.991667  0.993333  0.985000  0.983333  0.980000  0.983333  0.980000  0.960000  1.000000  0.000000  0.988333  0.988333  0.985000  0.991667  0.000000  0.996667  1.000000  0.980000  0.981667  0.988333  0.998333  0.000000  0.998333  0.376667  0.981667  0.996667  0.998333  0.988333  0.986667  0.983333  0.988333  0.956667  0.203333  1.000000  0.383333  1.000000  1.000000  0.995000  0.995000  0.985000  0.968333  0.990000  0.983333  0.998333  0.988333  0.981667  0.903333  1.000000  0.000000  0.985000  0.815000  0.973333  0.996667  0.968333  0.998333  0.688333  0.853333  0.975000  0.976667  0.666667  1.000000  1.000000  0.053333  1.000000  0.823333  1.000000  0.991667  0.988333  0.985000  0.680000  0.993333  0.233333  0.943333  0.985000  0.985000  0.000000  0.000000  1.000000  0.970000  1.000000  0.996667  1.000000  0.988333  0.781667  0.853333  0.960000  0.995000  0.976667  1.000000  0.988333  0.976667  0.986667  1.000000  1.000000  0.985000  0.940000  0.030000  0.998333  0.995000  0.993333  0.988333  0.990000  0.973333  0.988333  0.993333  0.988333  0.998333  0.996667  0.460000  1.000000  0.973333  0.000000  0.993333  0.036667  0.998333  0.998333  0.998333  0.995000  0.998333  0.988333  0.788333  0.983333  0.993333  1.000000  0.995000  0.998333  0.991667  0.993333  0.995000  0.991667  0.991667  0.991667  0.990000  0.983333  0.996667  0.988333  0.998333  0.348333  0.988333  1.000000  0.991667  1.000000  1.000000  0.996667  0.998333  0.973333  0.978333  0.990000  0.596667  1.000000  0.995000  0.030000  0.000000  0.118333  0.996667  0.993333  1.000000  0.000000  0.988333  0.976667  0.976667  0.658333  0.000000  0.988333  0.988333  0.976667  0.991667  0.998333  1.000000  0.993333  0.000000  1.000000  0.993333  1.000000  0.988333  0.433333  0.986667  0.995000  0.841667  0.973333  1.000000  0.998333  0.993333  0.993333  1.000000  0.993333  0.996667  0.995000  0.990000  0.981667  0.991667  0.988333  0.986667  0.923333  0.988333  0.996667  0.996667  0.513333  0.990000  0.988333  1.000000  0.988333  0.981667  0.993333  0.991667  0.981667  0.000000  0.993333  0.986667  0.990000  1.000000  1.000000  1.000000  1.000000  0.976667  1.000000  1.000000  1.000000  1.000000  0.986667  0.976667  0.998333  1.000000  1.000000  1.000000  1.000000  1.000000  1.000000  0.976667  1.000000  1.000000  1.000000  1.000000  1.000000  1.000000  0.988333  1.000000  0.988333  0.600000  0.986667  1.000000  0.965000  1.000000  0.538333  0.988333  1.000000  1.000000  1.000000  1.000000  1.000000  1.000000  1.000000  1.000000  0.988333  1.000000  1.000000  1.000000  1.000000  0.988333  1.000000  1.000000  1.000000  0.988333  0.988333  1.000000  1.000000  1.000000  0.988333  1.000000  1.000000  1.000000  0.988333  1.000000  0.976667  1.000000  1.000000  1.000000  1.000000  1.000000  1.000000  1.000000  1.000000  1.000000  0.988333  1.000000  1.000000  1.000000  0.986667  1.000000  0.988333  1.000000  0.986667  1.000000  0.976667  1.000000  0.988333  1.000000  0.976667  1.000000  1.000000  0.976667  1.000000  1.000000  1.000000  1.000000  1.000000  0.988333  0.786667  1.000000  1.000000  0.988333  1.000000  0.960000  1.000000  0.988333  1.000000  1.000000  1.000000  0.988333  0.800000  0.986667  1.000000  1.000000  0.976667  1.000000  0.988333  0.723333  0.988333  0.986667  1.000000  0.988333  1.000000  1.000000  1.000000  1.000000  1.000000  0.988333  1.000000  1.000000  0.986667  1.000000  0.988333  1.000000  0.986667  0.988333  1.000000  1.000000  1.000000  1.000000  0.465000  0.988333  1.000000  1.000000  1.000000  1.000000  0.661667  1.000000  1.000000  0.976667  1.000000  1.000000  0.998333  1.000000  0.968333  0.988333  0.930000  0.841667  1.000000  0.955000  1.000000  0.965000  1.000000  1.000000  1.000000  0.976667  1.000000  0.688333  1.000000  0.961667  0.988333  1.000000  1.000000  0.996667  0.988333  0.956667  1.000000  0.986667  0.991667  0.695000  1.000000  0.988333  0.910000  0.988333  1.000000  0.976667  1.000000  0.690000  1.000000  1.000000  1.000000  1.000000  1.000000  1.000000  1.000000  1.000000  1.000000  1.000000  1.000000  0.988333  1.000000  1.000000  0.988333  0.986667  1.000000  1.000000  1.000000  1.000000  1.000000  0.988333  1.000000  1.000000  0.988333  0.988333  1.000000  1.000000  0.988333  0.988333  1.000000  1.000000  1.000000  1.000000  0.966667  1.000000  1.000000  1.000000  1.000000  0.865000  0.975000  1.000000  0.988333  1.000000  1.000000  1.000000  1.000000  0.988333  1.000000  0.988333  1.000000  0.976667  1.000000  0.766667  0.893333  1.000000  1.000000  1.000000  1.000000  0.988333  1.000000  1.000000  1.000000  1.000000  1.000000  1.000000  1.000000  0.988333  0.988333  1.000000  1.000000  0.598333  1.000000  1.000000  0.961667  0.988333  0.975000  0.958333  1.000000  0.973333  0.000000  0.041667  0.000000  0.155000  0.161667  0.000000  0.645000  0.000000  0.030000  0.000000  0.128333  0.460000  0.045000  0.191667  0.328333  0.263333  0.350000  0.000000  0.000000  0.320000  0.130000  0.000000  0.838333  0.191667  0.000000  0.108333  0.000000  0.000000  0.066667  0.000000  0.305000  0.453333  0.038333  0.066667  0.000000  0.198333  0.033333  0.133333  0.031667  0.266667  0.086667  0.045000  0.000000  0.056667  0.600000  0.000000  0.055000  0.033333  0.043333  0.091667  0.000000  0.363333  0.348333  0.101667  0.211667  0.063333  0.181667  0.095000  0.661667  0.030000  0.000000  0.216667  0.000000  0.000000  0.415000  0.000000  0.511667  0.766667  0.000000  0.163333  0.000000  0.736667  0.000000  0.370000  0.055000  0.030000  0.416667  0.113333  0.000000  0.000000  0.035000  0.240000  0.195000  0.000000  0.078333  0.000000  0.038333  0.273333  0.401667  0.200000  0.000000  0.030000  0.045000  0.411667  0.000000  0.031667  0.030000  0.000000  0.206667  0.381667  0.203333  0.268333  0.116667  0.000000  0.000000  0.068333  0.000000  0.071667  0.075000  0.580000  0.000000  0.000000  0.030000  0.158333  0.280000  0.031667  0.030000  0.113333  0.000000  0.000000  0.030000  0.000000  0.060000  0.031667  0.000000  0.000000  0.040000  0.196667  0.000000  0.000000  0.000000  0.250000  0.058333  0.103333  0.000000  0.193333  0.000000  0.000000  0.118333  0.171667  0.000000  0.440000  0.335000  0.331667  0.000000  0.123333  0.235000  0.246667  0.063333  0.000000  0.471667  0.000000  0.410000  0.235000  0.046667  0.035000  0.590000  0.000000  0.126667  0.308333  0.840000  0.100000  0.041667  0.063333  0.000000  0.000000  0.030000  0.271667  0.000000  0.000000  0.183333  0.000000  0.030000  0.193333  0.281667  0.045000  0.000000  0.035000  0.031667  0.000000  0.000000  0.726667  0.030000  0.093333  0.118333  0.000000  0.035000  0.000000  0.158333  0.000000  0.120000  0.106667  0.000000  0.203333  0.063333  0.080000  0.281667  0.030000  0.000000  0.206667  0.000000  0.031667  0.000000  0.045000  0.000000  0.138333  0.053333  0.000000  0.585000  0.000000  0.408333  0.000000  0.343333  0.551667  0.286667  0.000000  0.000000  0.000000  0.558333  0.448333  0.168333  0.000000  0.050000  0.206667  0.208333  0.030000  0.230000  0.093333  0.131667  0.088333  0.000000  0.165000  0.361667  0.030000  0.810000  0.045000  0.306667  0.030000  0.115000  0.000000  0.035000  0.000000  0.056667  0.065000  0.096667  0.675000  0.130000  0.030000  0.031667  0.086667  0.000000  0.030000  0.041667  0.411667  0.000000  0.201667  0.458333  0.000000  0.000000  0.048333  0.213333  0.048333  0.778333  0.045000  0.030000  0.273333  0.085000  0.871667  0.000000  0.758333  0.200000  0.111667  0.031667  0.000000  0.000000  0.035000  0.485000  0.200000  0.000000  0.713333  0.030000  0.126667  0.000000  0.446667  0.000000  0.048333  0.035000  0.145000  0.000000  0.161667  0.088333  0.915000  0.063333  0.000000  0.035000  0.670000  0.123333  0.365000  0.000000  0.030000  0.056667  0.030000  0.000000  0.125000  0.256667  0.076667  0.035000  0.108333  0.098333  0.075000  0.491667  0.598333  0.143333  0.000000  0.056667  0.826667  0.570000  0.110000  0.126667  0.113333  0.071667  0.051667  0.080000  0.323333  0.000000  0.045000  0.401667  0.000000  0.046667  0.091667  0.000000  0.736667  0.238333  0.118333  0.076667  0.000000  0.000000  0.555000  0.045000  0.061667  0.316667  0.841667  0.000000  0.208333  0.515000  0.000000  0.338333  0.031667  0.000000  0.101667  0.000000  0.391667  0.030000  0.038333  0.000000  0.000000  0.000000  0.000000  0.031667  0.031667  0.000000  0.348333  0.211667  0.116667  0.093333  0.000000  0.748333  0.065000  0.000000  0.000000  0.395000  0.430000  0.035000  0.080000  0.090000  0.136667  0.116667  0.085000  0.166667  0.235000  0.031667  0.173333  0.030000  0.260000  0.000000  0.000000  0.000000  0.000000  0.120000  0.000000  0.285000  0.753333  0.053333  0.115000  0.796667  0.000000  0.288333  0.695000  0.536667  0.128333  0.555000  0.000000  0.000000  0.000000  0.323333  0.000000  0.146667  0.638333  0.100000  0.291667  0.046667  0.160000  0.090000  0.113333  0.000000  0.000000  0.000000  0.030000  0.065000  0.000000  0.118333  0.036667  0.060000  0.378333  0.030000  0.033333  0.336667  0.000000  0.230000  0.000000  0.396667  0.125000  0.000000  0.000000  0.091667  0.000000  0.073333  0.130000  0.000000  0.185000  0.000000  0.030000  0.343333  0.000000  0.383333  0.030000  0.033333  0.000000  0.000000  0.030000  0.141667  0.031667  0.035000  0.000000  0.000000  0.030000  0.191667  0.000000  0.438333  0.000000  0.061667  0.186667  0.126667  0.000000  0.000000  0.055000  0.000000  0.178333  0.000000  0.030000  0.360000  0.070000  0.000000  0.090000  0.698333  0.030000  0.053333  0.061667  0.130000  0.000000  0.045000  0.000000  0.558333  0.375000  0.030000  0.030000  0.038333  0.000000  0.243333  0.030000  0.070000  0.030000  0.476667  0.451667  0.000000  0.000000  0.000000  0.086667  0.615000  0.100000  0.365000  0.215000  0.096667  0.060000  0.115000  0.000000  0.226667  0.000000  0.000000  0.110000  0.041667  0.000000  0.000000  0.030000  0.270000  0.031667  0.078333  0.000000  0.000000  0.055000  0.000000  0.330000  0.181667  0.096667  0.076667  0.138333  0.133333  0.100000  0.193333  0.000000  0.268333  0.035000  0.555000  0.000000  0.668333  0.000000  0.000000  0.000000  0.000000  0.000000  0.030000  0.228333  0.065000  0.090000  0.000000  0.000000  0.000000  0.058333  0.000000  0.000000  0.000000  0.035000  0.031667  0.308333  0.221667  0.150000  0.000000  0.143333  0.000000  0.000000  0.481667  0.396667  0.156667  0.058333  0.000000  0.051667  0.360000  0.435000  0.098333  0.425000  0.000000  0.200000  0.000000  0.036667  0.031667  0.030000  0.063333  0.000000  0.000000  0.200000  0.698333  0.088333  0.000000  0.060000  0.121667  0.253333  0.000000  0.168333  0.206667  0.068333  0.066667  0.160000  0.046667  0.803333  0.735000  0.191667  0.098333  0.058333  0.050000  0.138333  0.378333  0.130000  0.000000  0.000000  0.000000  0.158333  0.476667  0.683333  0.795000  0.231667  0.075000  0.150000  0.176667  0.126667  0.000000  0.071667  0.098333  0.081667  0.066667  0.056667  0.035000  0.218333  0.081667  0.195000  0.098333  0.000000  0.215000  0.000000  0.035000  0.268333  0.051667  0.176667  0.051667  0.000000  0.000000  0.110000  0.000000  0.000000  0.798333  0.278333  0.235000  0.071667  0.000000  0.061667  0.000000  0.065000  0.078333  0.121667  0.043333  0.075000  0.000000  0.411667  0.086667  0.071667  0.000000  0.000000  0.161667  0.050000  0.000000  0.073333  0.055000  0.058333  0.030000  0.030000  0.000000  0.406667  0.035000  0.451667  0.671667  0.000000  0.000000  0.201667  0.000000  0.163333  0.000000  0.801667  0.193333  0.836667  0.148333  0.635000  0.000000  0.030000  0.030000  0.058333  0.063333  0.056667  0.328333  0.000000  0.030000  0.388333  0.033333  0.056667  0.390000  0.301667  0.131667  0.000000  0.000000  0.101667  0.628333  0.000000  0.055000  0.035000  0.070000  0.208333  0.413333  0.000000  0.000000  0.128333  0.585000  0.000000  0.000000  0.231667  0.165000  0.115000  0.000000  0.091667  0.030000  0.000000  0.000000  0.070000  0.086667  0.030000  0.051667  0.335000  0.051667  0.040000  0.033333  0.581667  0.121667  0.000000  0.271667  0.065000  0.115000  0.061667  0.000000  0.280000  0.186667  0.206667  0.051667  0.030000  0.000000  0.116667  0.381667  0.086667  0.676667  0.166667  0.116667  0.161667  0.030000  0.090000  0.000000  0.826667  0.000000  0.000000  0.030000  0.096667  0.098333  0.176667  0.000000  0.366667  0.000000  0.128333  0.541667  0.098333  0.000000  0.000000  0.235000  0.000000  0.000000  0.030000  0.000000  0.171667  0.030000  0.243333  0.535000  0.093333  0.850000  0.000000  0.000000  0.045000  0.158333  0.000000  0.340000  0.056667  0.090000  0.583333  0.186667  0.235000  0.138333  0.000000  0.335000  0.000000  0.000000  0.031667  0.078333  0.065000  0.000000  0.140000  0.213333  0.146667  0.000000  0.000000  0.041667  0.093333  0.000000  0.031667  0.091667  0.206667  0.000000  0.183333  0.000000  0.101667  0.000000  0.108333  0.131667  0.000000  0.000000  0.000000  0.068333  0.000000  0.000000  0.030000  0.000000  0.038333  0.000000  0.178333  0.075000  0.000000  0.075000  0.111667  0.303333  0.211667  0.035000  0.091667  0.778333  0.000000  0.046667  0.000000  0.056667  0.036667  0.000000  0.040000  0.000000  0.000000  0.120000  0.030000  0.083333  0.000000  0.000000  0.155000  0.190000  0.000000  0.055000  0.000000  0.000000  0.000000  0.000000  0.353333  0.000000  0.036667  0.151667  0.058333  0.048333  0.093333  0.061667  0.030000  0.136667  0.141667  0.163333  0.000000  0.000000  0.000000  0.031667  0.141667  0.000000  0.000000  0.253333  0.491667  0.378333  0.035000  0.000000  0.000000  0.071667  0.000000  0.380000  0.260000  0.465000  0.030000  0.000000  0.000000  0.036667  0.000000  0.046667  0.000000  0.086667  0.525000  0.040000  0.000000  0.000000  0.225000  0.115000  0.000000  0.475000  0.000000  0.000000  0.070000  0.253333  0.000000  0.073333  0.000000  0.000000  0.000000  0.041667  0.555000  0.000000  0.046667  0.041667  0.031667  0.601667  0.000000  0.046667  0.000000  0.051667  0.000000  0.040000  0.093333  0.030000  0.260000  0.050000  0.320000  0.036667  0.048333  0.158333  0.086667  0.058333  0.055000  0.000000  0.131667  0.000000  0.000000  0.000000  0.030000  0.856667  0.056667  0.000000  0.158333  0.338333  0.000000  0.000000  0.056667  0.000000  0.036667  0.441667  0.030000  0.060000  0.000000  0.030000  0.030000  0.030000  0.353333  0.000000  0.088333  0.253333  0.786667  0.000000  0.000000  0.078333  0.920000  0.121667  0.070000  0.030000  0.035000  0.000000  0.000000  0.330000  0.000000  0.030000  0.000000  0.228333  0.000000  0.295000  0.348333  0.000000  0.000000  0.000000  0.031667  0.041667  0.053333  0.115000  0.096667  0.000000  0.000000  0.000000  0.980000  0.000000  0.031667  0.000000  0.338333  0.000000  0.000000  0.000000  0.000000  0.000000  0.000000  0.030000  0.000000  0.000000  0.030000  0.000000  0.000000  0.100000  0.000000  0.000000  0.426667  0.000000  0.621667  0.000000  0.238333  0.075000  0.320000  0.278333  0.076667  0.110000  0.000000  0.000000  0.035000  0.000000  0.000000  0.000000  0.000000  0.000000  0.036667  0.000000  0.000000  0.236667  0.030000  0.000000  0.000000  0.000000  0.000000  0.076667  0.000000  0.245000  0.570000  0.000000  0.000000  0.000000  0.365000  0.000000  0.038333  0.108333  0.141667  0.126667  0.068333  0.371667  0.000000  0.206667  0.000000  0.315000  0.000000  0.000000  0.000000  0.403333  0.036667  0.000000  0.058333  0.891667  0.040000  0.510000  0.000000  0.261667  0.000000  0.091667  0.000000  0.000000  0.090000  0.683333  0.000000  0.000000  0.071667  0.000000  0.436667  0.480000  0.095000  0.000000  0.093333  0.030000  0.161667  0.076667  0.000000  0.000000  0.098333  0.033333  0.000000  0.000000  0.460000  0.086667  0.000000  0.070000  0.793333  0.000000  0.656667  0.000000  0.000000  0.136667  0.000000  0.578333  0.000000  0.000000  0.000000  0.083333  0.000000  0.000000  0.678333  0.098333  0.000000  0.000000  0.000000  0.000000  0.238333  0.703333  0.030000  0.000000  0.030000  0.031667  0.000000  0.000000  0.051667  0.521667  0.436667  0.331667  0.201667  0.000000  0.000000  0.000000  0.063333  0.280000  0.000000  0.178333  0.000000  0.093333  0.100000  0.228333  0.000000  0.000000  0.288333  0.000000  0.000000  0.000000  0.000000  0.085000  0.000000  0.891667  0.000000  0.000000  0.000000  0.000000  0.000000  0.048333  0.031667  0.093333  0.000000  0.000000  0.036667  0.030000  0.000000  0.041667  0.000000  0.000000  0.080000  0.243333  0.000000  0.281667  0.293333  0.056667  0.035000  0.323333  0.000000  0.000000  0.030000  0.076667  0.046667  0.000000  0.046667  0.000000  0.000000  0.271667  0.113333  0.000000  0.000000  0.000000  0.000000  0.000000  0.031667  0.200000  0.000000  0.000000  0.035000  0.000000  0.078333  0.000000  0.075000  0.253333  0.000000  0.000000  0.000000  0.000000  0.048333  0.030000  0.000000  0.056667  0.245000  0.245000  0.000000  0.088333  0.248333  0.000000  0.030000  0.281667  0.000000  0.253333  0.000000  0.358333  0.000000  0.000000  0.000000  0.095000  0.030000  0.780000  0.210000  0.000000  0.121667  0.000000  0.000000  0.000000  0.035000  0.298333  0.000000  0.000000  0.000000  0.000000  0.000000  0.000000  0.153333  0.031667  0.000000  0.000000  0.000000  0.000000  0.000000  0.030000  0.000000  0.035000  0.111667  0.296667  0.030000  0.000000  0.261667  0.030000  0.473333  0.081667  0.030000  0.000000  0.000000  0.000000  0.030000  0.000000  0.108333  0.000000  0.000000  0.085000  0.000000  0.375000  0.000000  0.030000  0.030000  0.116667  0.035000  0.055000  0.000000  0.000000  0.000000  0.000000  0.000000  0.030000  0.000000  0.000000  0.000000  0.000000  0.088333  0.000000  0.000000  0.000000  0.000000  0.000000  0.233333  0.000000  0.000000  0.000000  0.030000  0.000000  0.068333  0.616667  0.030000  0.076667  0.035000  0.000000  0.343333  0.000000  0.000000  0.000000  0.421667  0.030000  0.653333  0.000000  0.035000  0.000000  0.745000  0.000000  0.000000  0.260000  0.281667  0.031667  0.000000  0.245000  0.133333  0.000000  0.000000  0.046667  0.111667  0.000000  0.000000  0.000000  0.370000  0.060000  0.000000  0.115000  0.000000  0.031667  0.248333  0.681667  0.480000  0.000000  0.036667  0.000000  0.051667  0.000000  0.308333  0.000000  0.000000  0.000000  0.070000  0.488333  0.133333  0.000000  0.946667  0.075000  0.540000  0.181667  0.098333  0.000000  0.116667  0.295000  0.110000  0.000000  0.885000  0.030000  0.000000  0.596667  0.635000  0.000000  0.000000  0.000000  0.036667  0.000000  0.000000  0.076667  0.000000  0.000000  0.000000  0.030000  0.000000  0.188333  0.040000  0.000000  0.000000  0.260000  0.000000  0.030000  0.000000  0.000000  0.000000  0.273333  0.000000  0.000000  0.000000  0.576667  0.000000  0.000000  0.000000  0.030000  0.000000  0.000000  0.030000  0.000000  0.035000  0.000000  0.055000  0.000000  0.033333  0.000000  0.000000  0.146667  0.000000  0.000000  0.515000  0.000000  0.000000  0.000000  0.000000  0.085000  0.000000  0.206667  0.033333  0.000000  0.000000  0.000000  0.000000  0.086667  0.030000  0.000000  0.030000  0.070000  0.035000  0.070000  0.046667  0.000000  0.000000  0.000000  0.043333  0.000000  0.000000  0.051667  0.866667  0.166667  0.031667  0.073333  0.000000  0.045000  0.195000  0.060000  0.000000  0.056667  0.053333  0.000000  0.040000  0.325000  0.063333  0.000000  0.203333  0.000000  0.000000  0.035000  0.030000  0.030000  0.000000  0.000000  0.073333  0.000000  0.411667  0.000000  0.000000  0.000000  0.035000  0.000000  0.030000  0.000000  0.125000  0.508333  0.000000  0.000000  0.000000  0.500000  0.000000  0.000000  0.060000  0.000000  0.075000  0.000000  0.085000  0.468333  0.000000  0.033333  0.000000  0.000000  0.061667  0.000000  0.100000  0.351667  0.115000  0.000000  0.000000  0.043333  0.035000  0.030000  0.196667  0.056667  0.000000  0.000000  0.266667  0.000000  0.000000  0.185000  0.051667  0.000000  0.000000  0.243333  0.000000  0.075000  0.000000  0.228333  0.000000  0.901667  0.000000  0.085000  0.000000  0.441667  0.031667  0.000000  0.616667  0.000000  0.000000  0.000000  0.000000  0.060000  0.000000  0.000000  0.000000  0.078333  0.073333  0.000000  0.058333  0.111667  0.000000  0.000000  0.090000  0.068333  0.000000  0.113333  0.000000  0.030000  0.000000  0.000000  0.000000  0.000000  0.050000  0.665000  0.565000  0.000000  0.463333  0.111667  0.000000  0.035000  0.235000  0.000000  0.000000  0.088333  0.000000  0.000000  0.000000  0.000000  0.030000  0.000000  0.300000  0.143333  0.000000  0.000000  0.045000  0.126667  0.185000  0.000000  0.975000  0.000000  0.578333  0.000000  0.000000  0.000000  0.281667  0.053333  0.058333  0.030000  0.030000  0.000000  0.000000  0.160000  0.000000  0.000000  0.365000  0.035000  0.233333  0.143333  0.095000  0.810000  0.000000  0.621667  0.085000  0.000000  0.000000  0.425000  0.000000  0.331667  0.035000  0.145000  0.065000  0.000000  0.748333  0.000000  0.000000  0.395000  0.110000  0.075000  0.000000  0.103333  0.111667  0.085000  0.105000  0.113333  0.000000  0.086667  0.191667  0.058333  0.053333  0.000000  0.160000  0.041667  0.115000  0.418333  0.123333  0.030000  0.030000  0.491667  0.110000  0.153333  0.550000  0.030000  0.000000  0.470000  0.000000  0.983333  0.143333  0.695000  0.975000  0.000000  0.000000  0.353333  0.245000  0.000000  0.271667  0.106667  0.000000  0.083333  0.815000  0.030000  0.081667  0.000000  0.396667  0.000000  0.040000  0.000000  0.863333  0.000000  0.000000  0.000000  0.153333  0.991667  0.093333  0.160000  0.055000  0.098333  0.000000  0.060000  0.605000  0.000000  0.441667  0.000000  0.000000  0.033333  0.000000  0.281667  0.810000  0.000000  0.416667  0.196667  0.233333  0.000000  0.000000  0.433333  0.055000  0.483333  0.000000  0.035000  0.031667  0.073333  0.290000  0.580000  0.255000  0.141667  0.126667  0.000000  0.000000  0.530000  0.153333  0.106667  0.000000  0.153333  0.358333  0.986667  0.000000  0.058333  0.000000  0.218333  0.108333  0.000000  0.278333  0.215000  0.036667  0.041667  0.386667  0.000000  0.000000  0.956667  0.198333  0.000000  0.483333  0.948333  0.000000  0.221667  0.553333  0.403333  0.000000  0.126667  0.000000  0.123333  0.161667  0.563333  0.418333  0.158333  0.080000  0.953333  0.115000  0.000000  0.000000  0.000000  0.195000  0.000000  0.080000  0.071667  0.000000  0.225000  0.100000  0.960000  0.035000  0.343333  0.045000  0.250000  0.000000  0.191667  0.000000  0.000000  0.000000  0.143333  0.000000  0.000000  0.060000  0.216667  0.000000  0.000000  0.518333  0.123333  0.095000  0.820000  0.000000  0.976667  0.290000  0.136667  0.063333  0.000000  0.058333  0.000000  0.000000  0.030000  0.000000  0.140000  0.211667  0.000000  0.790000  0.886667  0.000000  0.000000  0.000000  0.583333  0.000000  0.111667  0.105000  0.375000  0.048333  0.108333  0.513333  0.325000  0.118333  0.053333  0.106667  0.045000  0.000000  0.253333  0.138333  0.208333  0.226667  0.000000  0.000000  0.131667  0.036667  0.105000  0.000000  0.226667  0.000000  0.035000  0.000000  0.000000  0.806667  0.220000  0.846667  0.095000  0.928333  0.000000  0.000000  0.000000  0.626667  0.030000  0.541667  0.000000  0.156667  0.973333  0.031667  0.031667  0.000000  0.688333  0.868333  0.000000  0.411667  0.000000  0.000000  0.278333  0.000000  0.000000  0.968333  0.000000  0.066667  0.000000  0.681667  0.248333  0.000000  0.000000  0.000000  0.533333  0.298333  0.155000  0.000000  0.581667  0.031667  0.040000  0.943333  0.000000  0.081667  0.113333  0.126667  0.666667  0.053333  0.635000  0.203333  0.000000  0.213333  0.000000  0.401667  0.145000  0.000000  0.000000  0.318333  0.326667  0.101667  0.381667  0.030000  0.976667  0.145000  0.033333  0.201667  0.000000  0.153333  0.393333  0.603333  0.636667  0.318333  0.251667  0.000000  0.756667  0.000000  0.000000  0.435000  0.651667  0.570000  0.235000  0.293333  0.676667  0.000000  0.146667  0.100000  0.326667  0.045000  0.976667  0.496667  0.980000  0.000000  0.111667  0.470000  0.038333  0.115000  0.338333  0.365000  0.146667  0.176667  0.031667  0.000000  0.000000  0.106667  0.731667  0.221667  0.296667  0.030000  0.178333  0.000000  0.033333  0.243333  0.086667  0.233333  0.685000  0.000000  0.000000  0.166667  0.983333  0.036667  0.551667  0.045000  0.000000  0.030000  0.030000  0.030000  0.343333  0.030000  0.000000  0.398333  0.095000  0.000000  0.298333  0.551667  0.075000  0.123333  0.030000  0.063333  0.145000  0.553333  0.000000  0.435000  0.000000  0.000000  0.063333  0.101667  0.061667  0.341667  0.513333  0.000000  0.745000  0.000000  0.280000  0.201667  0.056667  0.281667  0.110000  0.545000  0.000000  0.121667  0.046667  0.100000  0.000000  0.000000  0.040000  0.080000  0.485000  0.000000  0.000000  0.143333  0.000000  0.145000  0.031667  0.031667  0.036667  0.000000  0.000000  0.348333  0.000000  0.573333  0.030000  0.278333  0.000000  0.000000  0.045000  0.138333  0.283333  0.071667  0.000000  0.031667  0.000000  0.320000  0.000000  0.966667  0.131667  0.000000  0.723333  0.078333  0.000000  0.000000  0.520000  0.865000  0.108333  0.038333  0.613333  0.000000  0.000000  0.030000  0.000000  0.076667  0.033333  0.000000  0.116667  0.000000  0.000000  0.103333  0.553333  0.070000  0.000000  0.645000  0.048333  0.173333  0.048333  0.458333  0.045000  0.050000  0.338333  0.000000  0.155000  0.045000  0.245000  0.030000  0.000000  0.200000  0.263333  0.320000  0.110000  0.183333  0.165000  0.341667  0.990000  0.378333  0.041667  0.000000  0.036667  0.000000  0.088333  0.035000  0.960000  0.000000  0.191667  0.030000  0.380000  0.000000  0.000000  0.510000  0.035000  0.048333  0.900000  0.295000  0.110000  0.000000  0.030000  0.058333  0.670000  0.030000  0.780000  0.063333  0.651667  0.000000  0.101667  0.000000  0.100000  0.000000  0.000000  0.185000  0.000000  0.000000  0.041667  0.035000  0.456667  0.540000  0.000000  0.000000  0.000000  0.521667  0.000000  0.000000  0.123333  0.000000  0.000000  0.031667  0.245000  0.048333  0.215000  0.476667  0.000000  0.166667  0.000000  0.056667  0.000000  0.110000  0.053333  0.045000  0.675000  0.116667  0.266667  0.153333  0.408333  0.938333  0.220000  0.676667  0.000000  0.195000  0.140000  0.336667  0.085000  0.678333  0.873333  0.115000  0.895000  0.975000  0.325000  0.188333  0.360000  0.981667  0.000000  0.078333  0.045000  0.086667  0.030000  0.133333  0.030000  0.030000  0.000000  0.033333  0.000000  0.876667  0.000000  0.000000  0.030000  0.000000  0.286667  0.000000  0.128333  0.178333  0.081667  0.053333  0.326667  0.228333  0.040000  0.000000  0.000000  0.631667  0.000000  0.205000  0.000000  0.000000  0.000000  0.055000  0.000000  0.065000  0.000000  0.030000  0.175000  0.065000  0.000000  0.086667  0.730000  0.945000  0.316667  0.000000  0.515000  0.203333  0.395000  0.423333  0.046667  0.118333  0.170000  0.000000  0.345000  0.483333  0.000000  0.000000  0.195000  0.991667  0.030000  0.000000  0.213333  0.323333  0.061667  0.000000  0.000000  0.000000  0.000000  0.920000  0.513333  0.468333  0.000000  0.000000  0.051667  0.855000  0.335000  0.000000  0.000000  0.086667  0.316667  0.000000  0.000000  0.443333  0.000000  0.321667  0.135000  0.195000  0.040000  0.190000  0.083333  0.000000  0.000000  0.940000  0.000000  0.000000  0.000000  0.030000  0.046667  0.000000  0.000000  0.106667  0.000000  0.085000  0.000000  0.803333  0.076667  0.033333  0.035000  0.048333  0.088333  0.578333  0.036667  0.000000  0.863333  0.350000  0.000000  0.000000  0.041667  0.106667  0.030000  0.035000  0.108333  0.000000  0.155000  0.000000  0.000000  0.000000  0.035000  0.000000  0.000000  0.303333  0.081667  0.090000  0.425000  0.195000  0.000000  0.000000  0.055000  0.370000  0.000000  0.203333  0.000000  0.226667  0.393333  0.448333  0.060000  0.105000  0.088333  0.031667  0.125000  0.091667  0.000000  0.000000  0.000000  0.000000  0.575000  0.030000  0.000000  0.310000  0.283333  0.985000  0.000000  0.000000  0.000000  0.000000  0.000000  0.066667  0.000000  0.000000  0.856667  0.033333  0.000000  0.000000  0.000000  0.961667  0.320000  0.031667  0.000000  0.131667  0.280000  0.000000  0.196667  0.956667  0.035000  0.953333  0.030000  0.133333  0.000000  0.081667  0.708333  0.096667  0.980000  0.000000  0.111667  0.036667  0.000000  0.000000  0.000000  0.383333  0.091667  0.263333  0.030000  0.000000  0.133333  0.000000  0.231667  0.213333  0.041667  0.116667  0.000000  0.000000  0.000000  0.296667  0.990000  0.255000  0.000000  0.276667  0.318333  0.000000  0.048333  0.036667  0.245000  0.030000  0.113333  0.476667  0.418333  0.000000  0.000000  0.000000  0.000000  0.186667  0.000000  0.095000  0.000000  0.085000  0.988333  0.000000  0.665000  0.000000  0.086667  0.948333  0.083333  0.041667  0.118333  0.305000  0.000000  0.183333  0.000000  0.031667  0.125000  0.000000  0.000000  0.033333  0.131667  0.466667  0.000000  0.030000  0.470000  0.000000  0.000000  0.046667  0.140000  0.185000  0.143333  0.371667  0.091667  0.175000  0.313333  0.090000  0.273333  0.151667  0.000000  0.445000  0.928333  0.000000  0.000000  0.000000  0.160000  0.030000  0.000000  0.000000  0.250000  0.000000  0.040000  0.378333  0.000000  0.633333  0.036667  0.685000  0.000000  0.000000  0.000000  0.000000  0.073333  0.000000  0.321667  0.000000  0.031667  0.000000  0.000000  0.041667  0.035000  0.243333  0.030000  0.175000  0.000000  0.351667  0.000000  0.326667  0.000000  0.158333  0.246667  0.000000  0.030000  0.096667  0.040000  0.290000  0.098333  0.000000  0.031667  0.000000  0.053333  0.000000  0.031667  0.075000  0.000000  0.108333  0.090000  0.243333  0.125000  0.000000  0.000000  0.976667  0.173333  0.911667  0.000000  0.123333  0.031667  0.195000  0.035000  0.000000  0.000000  0.141667  0.066667  0.000000  0.181667  0.976667  0.173333  0.000000  0.811667  0.030000  0.000000  0.150000  0.241667  0.148333  0.073333  0.000000  0.806667  0.000000  0.051667  0.050000  0.000000  0.000000  0.031667  0.000000  0.000000  0.148333  0.000000  0.955000  0.000000  0.000000  0.000000  0.000000  0.000000  0.805000  0.101667  0.143333  0.353333  0.466667  0.048333  0.030000  0.000000  0.030000  0.000000  0.641667  0.485000  0.556667  0.076667  0.801667  0.836667  0.000000  0.040000  0.426667  0.406667  0.000000  0.000000  0.075000  0.173333  0.250000  0.066667  0.181667  0.000000  0.468333  0.075000  0.116667  0.000000  0.000000  0.090000  0.000000  0.096667  0.000000  0.000000  0.000000  0.036667  0.063333  0.650000  0.143333  0.000000  0.081667  0.000000  0.413333  0.000000  0.608333  0.505000  0.935000  0.000000  0.561667  0.035000  0.181667  0.000000  0.000000  0.346667  0.283333  0.000000  0.000000  0.931667  0.040000  0.063333  0.000000  0.253333  0.000000  0.000000  0.000000  0.216667  0.070000  0.093333  0.111667  0.408333  0.055000  0.201667  0.331667  0.030000  0.000000  0.000000  0.000000  0.040000  0.835000  0.930000  0.046667  0.000000  0.000000  0.108333  0.071667  0.383333  0.136667  0.295000  0.506667  0.130000  0.101667  0.141667  0.423333  0.035000  0.550000  0.890000  0.040000  0.060000  0.000000  0.380000  0.000000  0.070000  0.163333  0.000000  0.448333  0.000000  0.085000  0.150000  0.030000  0.055000  0.058333  0.000000  0.070000  0.165000  0.000000  0.000000  0.000000  0.875000  0.710000  0.051667  0.210000  0.040000  0.266667  0.030000  0.000000  0.030000  0.163333  0.070000  0.040000  0.093333  0.180000  0.000000  0.000000  0.000000  0.036667  0.000000  0.000000  0.030000  0.000000  0.525000  0.000000  0.176667  0.030000  0.106667  0.000000  0.080000  0.626667  0.000000  0.201667  0.000000  0.088333  0.000000  0.000000  0.325000  0.031667  0.148333  0.040000  0.000000  0.115000  0.000000  0.000000  0.030000  0.000000  0.035000  0.000000  0.080000  0.000000  0.093333  0.148333  0.355000  0.000000  0.100000  0.135000  0.180000  0.108333  0.395000  0.000000  0.036667  0.511667  0.083333  0.000000  0.050000  0.088333  0.426667  0.000000  0.000000  0.000000  0.000000  0.030000  0.125000  0.806667  0.280000  0.000000  0.000000  0.233333  0.035000  0.000000  0.078333  0.183333  0.000000  0.246667  0.085000  0.153333  0.030000  0.000000  0.686667  0.083333  0.040000  0.250000  0.380000  0.030000  0.000000  0.091667  0.000000  0.000000  0.033333  0.000000  0.000000  0.000000  0.093333  0.000000  0.000000  0.000000  0.111667  0.030000  0.000000  0.048333  0.000000  0.256667  0.140000  0.045000  0.693333  0.000000  0.103333  0.190000  0.086667  0.135000  0.000000  0.216667  0.000000  0.000000  0.030000  0.138333  0.085000  0.000000  0.093333  0.000000  0.000000  0.000000  0.000000  0.183333  0.000000  0.201667  0.000000  0.225000  0.000000  0.000000  0.000000  0.216667  0.000000  0.888333  0.000000  0.000000  0.080000  0.040000  0.161667  0.171667  0.050000  0.000000  0.000000  0.311667  0.000000  0.420000  0.171667  0.031667  0.000000  0.123333  0.000000  0.000000  0.558333  0.518333  0.080000  0.166667  0.036667  0.000000  0.000000  0.825000  0.220000  0.046667  0.000000  0.141667  0.000000  0.461667  0.000000  0.000000  0.130000  0.000000  0.000000  0.030000  0.150000  0.153333  0.873333  0.108333  0.040000  0.055000  0.000000  0.030000  0.000000  0.066667  0.176667  0.000000  0.056667  0.030000  0.000000  0.106667  0.036667  0.000000  0.000000  0.178333  0.000000  0.126667  0.000000  0.000000  0.000000  0.166667  0.000000  0.100000  0.030000  0.000000  0.131667  0.053333  0.843333  0.000000  0.000000  0.000000  0.000000  0.983333  0.080000  0.355000  0.031667  0.000000  0.066667  0.135000  0.000000  0.036667  0.113333  0.000000  0.041667  0.200000  0.750000  0.030000  0.326667  0.000000  0.071667  0.000000  0.311667  0.000000  0.345000  0.220000  0.311667  0.156667  0.000000  0.776667  0.826667  0.000000  0.500000  0.081667  0.000000  0.153333  0.031667  0.030000  0.000000  0.140000  0.191667  0.000000  0.000000  0.030000  0.118333  0.091667  0.033333  0.101667  0.000000  0.000000  0.030000  0.200000  0.265000  0.000000  0.138333  0.000000  0.038333  0.000000  0.000000  0.000000  0.135000  0.285000  0.000000  0.636667  0.108333  0.386667  0.071667  0.320000  0.000000  0.030000  0.086667  0.036667  0.000000  0.928333  0.600000  0.223333  0.030000  0.225000  0.040000  0.000000  0.185000  0.000000  0.000000  0.000000  0.000000  0.000000  0.000000  0.000000  0.093333  0.081667  0.000000  0.000000  0.090000  0.676667  0.030000  0.035000  0.048333  0.000000  0.000000  0.181667  0.825000  0.143333  0.656667  0.000000  0.143333  0.030000  0.385000  0.326667  0.000000  0.270000  0.211667  0.191667  0.031667  0.083333  0.161667  0.000000  0.000000  0.000000  0.345000  0.000000  0.090000  0.030000  0.000000  0.000000  0.696667  0.080000  0.443333  0.000000  0.053333  0.116667  0.758333  0.000000  0.445000  0.458333  0.036667  0.106667  0.266667  0.171667  0.243333  0.000000  0.000000  0.070000  0.091667  0.000000  0.856667  0.000000  0.000000  0.641667  0.098333  0.000000  0.145000  0.418333  0.000000  0.076667  0.000000  0.145000  0.000000  0.000000  0.000000  0.000000  0.838333  0.160000  0.113333  0.390000  0.090000  0.981667  0.000000  0.203333  0.770000  0.131667  0.158333  0.000000  0.150000  0.000000  0.455000  0.000000  0.000000  0.065000  0.030000  0.000000  0.386667  0.000000  0.101667  0.036667  0.150000  0.031667  0.061667  0.000000  0.101667  0.328333  0.158333  0.000000  0.070000  0.543333  0.846667  0.105000  0.636667  0.036667  0.000000  0.160000  0.058333  0.000000  0.035000  0.103333  0.043333  0.000000  0.080000  0.111667  0.120000  0.761667  0.030000  0.126667  0.466667  0.000000  0.326667  0.145000  0.060000  0.036667  0.270000  0.000000  0.000000  0.000000  0.000000  0.000000  0.060000  0.030000  0.000000  0.030000  0.106667  0.000000  0.096667  0.096667  0.000000  0.030000  0.000000  0.220000  0.000000  0.845000  0.035000  0.040000  0.221667  0.000000  0.030000  0.000000  0.030000  0.060000  0.000000  0.090000  0.211667  0.088333  0.000000  0.000000  0.123333  0.056667  0.128333  0.135000  0.763333  0.000000  0.135000  0.741667  0.000000  0.050000  0.000000  0.073333  0.000000  0.000000  0.140000  0.045000  0.030000  0.381667  0.300000  0.000000  0.000000  0.091667  0.723333  0.071667  0.040000  0.091667  0.123333  0.000000  0.171667  0.048333  0.048333  0.096667  0.863333  0.156667  0.000000  0.000000  0.000000  0.000000  0.000000  0.100000  0.000000  0.640000  0.000000  0.280000  0.036667  0.000000  0.030000  0.000000  0.030000  0.000000  0.000000  0.000000  0.763333  0.040000  0.066667  0.061667  0.200000  0.116667  0.166667  0.000000  0.000000  0.175000  0.118333  0.098333  0.048333  0.070000  0.030000  0.000000  0.086667  0.000000  0.031667  0.118333  0.828333  0.000000  0.061667  0.145000  0.031667  0.000000  0.000000  
'mutans UA159'          0.000000  0.031667  0.000000  0.000000  0.031667  0.116667  0.186667  0.000000  0.031667  0.030000  0.000000  0.118333  0.000000  0.323333  0.000000  0.000000  0.000000  0.095000  0.105000  0.000000  0.000000  0.041667  0.000000  0.070000  0.041667  0.000000  0.000000  0.045000  0.195000  0.000000  0.178333  0.000000  0.040000  0.000000  0.000000  0.143333  0.000000  0.355000  0.190000  0.000000  0.000000  0.066667  0.330000  0.000000  0.461667  0.000000  0.083333  0.000000  0.926667  0.151667  0.000000  0.030000  0.931667  0.130000  0.138333  0.178333  0.000000  0.030000  0.313333  0.000000  0.230000  0.205000  0.000000  0.211667  0.250000  0.000000  0.030000  0.030000  0.483333  0.000000  0.038333  0.575000  0.120000  0.030000  0.045000  0.725000  0.801667  0.000000  0.000000  0.000000  0.000000  0.496667  0.266667  0.000000  0.000000  0.000000  0.035000  0.558333  0.481667  0.256667  0.576667  0.000000  0.030000  0.375000  0.081667  0.123333  0.260000  0.000000  0.120000  0.105000  0.000000  0.536667  0.030000  0.086667  0.086667  0.000000  0.030000  0.101667  0.035000  0.000000  0.311667  0.000000  0.190000  0.148333  0.000000  0.000000  0.318333  0.000000  0.036667  0.000000  0.060000  0.030000  0.000000  0.105000  0.030000  0.035000  0.105000  0.000000  0.000000  0.000000  0.000000  0.058333  0.193333  0.000000  0.040000  0.558333  0.000000  0.000000  0.211667  0.000000  0.031667  0.000000  0.355000  0.078333  0.000000  0.230000  0.138333  0.000000  0.000000  0.391667  0.128333  0.000000  0.510000  0.070000  0.435000  0.213333  0.490000  0.473333  0.243333  0.000000  0.000000  0.030000  0.093333  0.000000  0.390000  0.060000  0.000000  0.140000  0.000000  0.000000  0.030000  0.000000  0.000000  0.030000  0.101667  0.031667  0.080000  0.000000  0.108333  0.000000  0.030000  0.000000  0.090000  0.000000  0.630000  0.218333  0.030000  0.000000  0.000000  0.000000  0.030000  0.333333  0.030000  0.055000  0.041667  0.000000  0.035000  0.040000  0.880000  0.730000  0.120000  0.000000  0.045000  0.000000  0.000000  0.000000  0.030000  0.371667  0.058333  0.031667  0.031667  0.185000  0.110000  0.000000  0.000000  0.035000  0.131667  0.000000  0.140000  0.000000  0.000000  0.000000  0.081667  0.240000  0.496667  0.000000  0.320000  0.063333  0.000000  0.186667  0.000000  0.000000  0.000000  0.050000  0.053333  0.030000  0.035000  0.030000  0.000000  0.701667  0.035000  0.538333  0.000000  0.030000  0.030000  0.161667  0.000000  0.098333  0.121667  0.105000  0.318333  0.000000  0.000000  0.000000  0.328333  0.526667  0.050000  0.415000  0.000000  0.000000  0.000000  0.000000  0.000000  0.000000  0.000000  0.303333  0.093333  0.000000  0.336667  0.218333  0.000000  0.366667  0.135000  0.030000  0.030000  0.250000  0.000000  0.000000  0.085000  0.311667  0.040000  0.748333  0.030000  0.171667  0.000000  0.000000  0.000000  0.000000  0.165000  0.215000  0.775000  0.413333  0.086667  0.035000  0.000000  0.000000  0.030000  0.000000  0.251667  0.795000  0.436667  0.000000  0.000000  0.400000  0.000000  0.321667  0.200000  0.000000  0.031667  0.221667  0.051667  0.308333  0.206667  0.405000  0.000000  0.000000  0.065000  0.131667  0.048333  0.065000  0.000000  0.193333  0.000000  0.056667  0.000000  0.173333  0.048333  0.000000  0.251667  0.143333  0.435000  0.136667  0.000000  0.000000  0.098333  0.050000  0.000000  0.370000  0.000000  0.000000  0.000000  0.000000  0.000000  0.000000  0.171667  0.036667  0.130000  0.000000  0.030000  0.801667  0.200000  0.000000  0.000000  0.000000  0.096667  0.245000  0.081667  0.098333  0.068333  0.331667  0.000000  0.160000  0.103333  0.625000  0.038333  0.258333  0.123333  0.041667  0.390000  0.000000  0.035000  0.061667  0.000000  0.030000  0.031667  0.095000  0.066667  0.073333  0.283333  0.118333  0.665000  0.000000  0.068333  0.091667  0.000000  0.070000  0.030000  0.030000  0.030000  0.401667  0.123333  0.523333  0.346667  0.050000  0.070000  0.030000  0.110000  0.000000  0.113333  0.000000  0.000000  0.151667  0.000000  0.053333  0.073333  0.000000  0.030000  0.091667  0.108333  0.405000  0.530000  0.000000  0.095000  0.523333  0.000000  0.228333  0.086667  0.413333  0.046667  0.030000  0.000000  0.035000  0.335000  0.000000  0.046667  0.656667  0.066667  0.000000  0.000000  0.185000  0.121667  0.000000  0.000000  0.293333  0.000000  0.035000  0.040000  0.000000  0.133333  0.158333  0.388333  0.343333  0.105000  0.120000  0.000000  0.125000  0.093333  0.831667  0.031667  0.118333  0.338333  0.366667  0.211667  0.073333  0.030000  0.275000  0.000000  0.108333  0.035000  0.141667  0.055000  0.243333  0.000000  0.610000  0.125000  0.140000  0.126667  0.111667  0.000000  0.030000  0.000000  0.000000  0.168333  0.000000  0.051667  0.000000  0.000000  0.045000  0.108333  0.426667  0.050000  0.000000  0.065000  0.075000  0.158333  0.000000  0.030000  0.138333  0.060000  0.223333  0.428333  0.000000  0.095000  0.075000  0.000000  0.271667  0.701667  0.931667  0.000000  0.205000  0.030000  0.213333  0.465000  0.401667  0.051667  0.130000  0.000000  0.270000  0.598333  0.000000  0.000000  0.000000  0.000000  0.000000  0.000000  0.065000  0.000000  0.000000  0.395000  0.000000  0.375000  0.086667  0.110000  0.000000  0.000000  0.000000  0.000000  0.000000  0.035000  0.116667  0.000000  0.036667  0.035000  0.000000  0.030000  0.198333  0.043333  0.000000  0.030000  0.035000  0.063333  0.000000  0.000000  0.108333  0.000000  0.056667  0.670000  0.378333  0.000000  0.865000  0.500000  0.091667  0.170000  0.830000  0.050000  0.043333  0.145000  0.000000  0.525000  0.605000  0.000000  0.000000  0.000000  0.228333  0.811667  0.243333  0.501667  0.000000  0.000000  0.121667  0.075000  0.000000  0.000000  0.110000  0.030000  0.000000  0.246667  0.000000  0.206667  0.045000  0.000000  0.038333  0.030000  0.173333  0.090000  0.118333  0.000000  0.030000  0.000000  0.000000  0.051667  0.105000  0.000000  0.000000  0.030000  0.378333  0.000000  0.036667  0.485000  0.150000  0.000000  0.000000  0.476667  0.000000  0.845000  0.030000  0.035000  0.000000  0.306667  0.248333  0.683333  0.000000  0.736667  0.000000  0.040000  0.128333  0.043333  0.000000  0.035000  0.040000  0.111667  0.000000  0.035000  0.078333  0.036667  0.051667  0.523333  0.220000  0.000000  0.796667  0.000000  0.281667  0.586667  0.000000  0.110000  0.000000  0.076667  0.046667  0.130000  0.111667  0.030000  0.000000  0.000000  0.058333  0.000000  0.118333  0.136667  0.061667  0.431667  0.040000  0.000000  0.000000  0.335000  0.000000  0.031667  0.201667  0.200000  0.000000  0.000000  0.000000  0.030000  0.450000  0.131667  0.030000  0.168333  0.065000  0.000000  0.000000  0.000000  0.178333  0.000000  0.171667  0.186667  0.000000  0.000000  0.123333  0.000000  0.035000  0.000000  0.000000  0.898333  0.000000  0.000000  0.730000  0.000000  0.268333  0.000000  0.030000  0.053333  0.000000  0.030000  0.645000  0.201667  0.116667  0.261667  0.575000  0.000000  0.000000  0.151667  0.146667  0.076667  0.000000  0.000000  0.500000  0.000000  0.000000  0.000000  0.000000  0.170000  0.933333  0.076667  0.413333  0.113333  0.173333  0.065000  0.061667  0.000000  0.000000  0.055000  0.000000  0.030000  0.000000  0.000000  0.030000  0.103333  0.581667  0.000000  0.000000  0.000000  0.000000  0.030000  0.186667  0.000000  0.700000  0.211667  0.443333  0.796667  0.056667  0.305000  0.723333  0.030000  0.096667  0.000000  0.593333  0.030000  0.000000  0.340000  0.588333  0.118333  0.000000  0.000000  0.000000  0.000000  0.586667  0.000000  0.426667  0.353333  0.000000  0.438333  0.000000  0.030000  0.146667  0.000000  0.355000  0.393333  0.000000  0.256667  0.030000  0.148333  0.000000  0.296667  0.845000  0.045000  0.058333  0.075000  0.000000  0.000000  0.000000  0.178333  0.578333  0.000000  0.000000  0.240000  0.181667  0.075000  0.000000  0.171667  0.000000  0.000000  0.000000  0.050000  0.250000  0.000000  0.000000  0.000000  0.000000  0.030000  0.243333  0.000000  0.031667  0.036667  1.000000  0.988333  0.988333  0.976667  0.988333  0.705000  0.988333  1.000000  1.000000  0.988333  0.988333  1.000000  1.000000  0.988333  1.000000  1.000000  0.965000  1.000000  1.000000  1.000000  1.000000  1.000000  1.000000  1.000000  0.988333  1.000000  1.000000  0.988333  0.988333  1.000000  0.988333  1.000000  0.855000  1.000000  0.825000  0.700000  0.976667  1.000000  1.000000  1.000000  1.000000  0.988333  0.796667  0.973333  1.000000  0.988333  0.671667  0.976667  1.000000  1.000000  1.000000  1.000000  0.988333  1.000000  0.988333  0.976667  1.000000  0.978333  1.000000  1.000000  0.986667  1.000000  0.988333  1.000000  1.000000  0.988333  1.000000  1.000000  1.000000  1.000000  1.000000  1.000000  0.988333  1.000000  1.000000  0.976667  1.000000  0.988333  1.000000  0.988333  0.976667  1.000000  1.000000  0.796667  1.000000  0.478333  0.986667  1.000000  1.000000  0.985000  1.000000  0.965000  1.000000  1.000000  1.000000  1.000000  1.000000  0.963333  0.628333  0.986667  1.000000  1.000000  0.988333  1.000000  1.000000  1.000000  0.988333  1.000000  1.000000  1.000000  1.000000  1.000000  0.985000  0.870000  1.000000  0.988333  0.986667  1.000000  1.000000  0.988333  0.988333  1.000000  0.903333  1.000000  0.988333  1.000000  0.988333  1.000000  1.000000  1.000000  0.593333  1.000000  0.926667  0.983333  0.988333  1.000000  0.853333  0.986667  1.000000  1.000000  0.830000  1.000000  1.000000  0.988333  0.988333  0.988333  1.000000  1.000000  0.761667  1.000000  0.988333  0.988333  1.000000  0.988333  1.000000  0.976667  1.000000  0.830000  0.988333  0.980000  0.496667  1.000000  0.620000  0.976667  0.988333  1.000000  0.763333  0.483333  1.000000  0.955000  1.000000  1.000000  1.000000  1.000000  1.000000  0.988333  0.985000  0.963333  0.478333  1.000000  1.000000  1.000000  0.860000  1.000000  0.926667  0.906667  0.988333  1.000000  1.000000  1.000000  0.693333  0.988333  1.000000  1.000000  1.000000  1.000000  0.930000  0.976667  0.988333  1.000000  1.000000  1.000000  1.000000  0.988333  1.000000  0.986667  0.988333  1.000000  1.000000  0.931667  1.000000  1.000000  1.000000  0.633333  1.000000  1.000000  0.611667  0.596667  1.000000  1.000000  1.000000  1.000000  0.975000  0.803333  1.000000  0.988333  0.970000  0.985000  1.000000  0.988333  0.988333  0.988333  1.000000  1.000000  1.000000  1.000000  1.000000  1.000000  1.000000  0.988333  0.976667  0.988333  0.988333  0.770000  1.000000  1.000000  0.988333  0.988333  0.988333  1.000000  1.000000  1.000000  1.000000  1.000000  1.000000  1.000000  1.000000  1.000000  1.000000  0.988333  0.473333  0.970000  0.988333  1.000000  1.000000  1.000000  1.000000  1.000000  0.866667  1.000000  1.000000  1.000000  1.000000  1.000000  1.000000  1.000000  0.990000  1.000000  0.495000  1.000000  0.931667  0.688333  1.000000  1.000000  0.626667  0.988333  1.000000  1.000000  1.000000  0.988333  0.721667  1.000000  0.710000  1.000000  1.000000  1.000000  0.988333  0.863333  0.988333  1.000000  1.000000  1.000000  0.988333  0.976667  1.000000  1.000000  1.000000  0.601667  1.000000  0.988333  1.000000  1.000000  0.988333  1.000000  1.000000  1.000000  1.000000  0.988333  0.520000  0.648333  1.000000  1.000000  1.000000  1.000000  1.000000  0.471667  1.000000  0.988333  1.000000  1.000000  1.000000  1.000000  0.966667  1.000000  1.000000  0.988333  1.000000  1.000000  1.000000  0.971667  0.988333  1.000000  1.000000  0.596667  1.000000  1.000000  1.000000  0.961667  1.000000  1.000000  1.000000  1.000000  0.976667  0.973333  0.981667  1.000000  1.000000  1.000000  0.988333  1.000000  1.000000  0.488333  1.000000  1.000000  1.000000  0.988333  1.000000  0.975000  1.000000  0.986667  1.000000  1.000000  1.000000  0.988333  0.895000  0.975000  1.000000  1.000000  1.000000  1.000000  1.000000  0.831667  0.888333  1.000000  0.728333  0.588333  0.768333  1.000000  1.000000  1.000000  1.000000  1.000000  1.000000  1.000000  1.000000  0.988333  0.988333  1.000000  1.000000  1.000000  0.793333  1.000000  1.000000  0.976667  0.976667  0.988333  1.000000  1.000000  1.000000  1.000000  1.000000  1.000000  0.988333  1.000000  1.000000  0.856667  0.988333  1.000000  1.000000  1.000000  0.988333  1.000000  1.000000  1.000000  0.976667  0.988333  0.988333  1.000000  1.000000  1.000000  1.000000  0.693333  0.753333  1.000000  0.988333  1.000000  0.986667  1.000000  1.000000  0.543333  1.000000  0.986667  1.000000  1.000000  0.988333  1.000000  0.645000  0.988333  0.988333  0.988333  0.976667  1.000000  1.000000  1.000000  1.000000  0.976667  1.000000  1.000000  1.000000  0.988333  1.000000  0.998333  1.000000  0.988333  1.000000  1.000000  0.976667  0.846667  0.976667  1.000000  1.000000  0.976667  1.000000  0.976667  1.000000  1.000000  0.690000  1.000000  0.988333  1.000000  1.000000  1.000000  1.000000  0.986667  0.988333  0.988333  0.988333  1.000000  0.970000  1.000000  1.000000  1.000000  1.000000  1.000000  0.988333  0.988333  0.988333  1.000000  1.000000  0.583333  1.000000  0.988333  1.000000  1.000000  0.988333  1.000000  0.821667  0.640000  1.000000  1.000000  0.836667  0.950000  1.000000  0.988333  1.000000  1.000000  1.000000  1.000000  1.000000  1.000000  1.000000  1.000000  1.000000  1.000000  1.000000  1.000000  1.000000  1.000000  0.986667  1.000000  1.000000  0.988333  1.000000  0.898333  1.000000  0.988333  0.988333  0.976667  0.988333  1.000000  1.000000  0.988333  0.975000  1.000000  1.000000  0.975000  1.000000  1.000000  0.988333  1.000000  1.000000  1.000000  1.000000  1.000000  1.000000  0.988333  1.000000  1.000000  1.000000  0.988333  1.000000  0.988333  1.000000  1.000000  0.696667  1.000000  1.000000  0.976667  0.881667  1.000000  0.988333  1.000000  1.000000  0.785000  0.988333  1.000000  1.000000  1.000000  0.988333  0.988333  1.000000  1.000000  1.000000  1.000000  0.988333  1.000000  0.988333  1.000000  0.986667  1.000000  0.968333  0.518333  0.748333  1.000000  1.000000  0.988333  1.000000  1.000000  1.000000  1.000000  1.000000  1.000000  0.926667  1.000000  1.000000  1.000000  1.000000  0.988333  1.000000  1.000000  1.000000  1.000000  1.000000  1.000000  1.000000  1.000000  1.000000  1.000000  1.000000  0.988333  1.000000  1.000000  0.983333  1.000000  0.521667  0.976667  1.000000  1.000000  1.000000  1.000000  1.000000  1.000000  1.000000  0.988333  1.000000  0.988333  1.000000  1.000000  1.000000  1.000000  1.000000  1.000000  1.000000  0.985000  0.873333  0.988333  1.000000  1.000000  1.000000  0.978333  1.000000  1.000000  1.000000  0.988333  1.000000  1.000000  0.988333  1.000000  0.976667  1.000000  1.000000  0.515000  0.988333  1.000000  1.000000  0.988333  0.976667  1.000000  1.000000  0.988333  1.000000  0.986667  1.000000  1.000000  1.000000  1.000000  1.000000  1.000000  0.988333  1.000000  0.986667  0.733333  0.988333  1.000000  1.000000  0.988333  1.000000  0.976667  1.000000  1.000000  0.986667  0.763333  1.000000  1.000000  1.000000  1.000000  1.000000  0.976667  1.000000  0.988333  1.000000  0.975000  0.988333  0.988333  1.000000  1.000000  0.988333  0.988333  1.000000  0.985000  0.651667  1.000000  1.000000  1.000000  0.823333  1.000000  1.000000  0.988333  1.000000  1.000000  1.000000  0.888333  0.723333  1.000000  0.575000  1.000000  0.988333  1.000000  1.000000  1.000000  1.000000  1.000000  0.861667  1.000000  1.000000  0.988333  1.000000  0.988333  0.926667  0.878333  0.988333  1.000000  1.000000  1.000000  0.988333  0.988333  1.000000  1.000000  0.535000  1.000000  1.000000  1.000000  0.988333  1.000000  1.000000  1.000000  1.000000  0.988333  0.976667  1.000000  1.000000  1.000000  1.000000  0.988333  1.000000  0.515000  1.000000  0.586667  0.526667  1.000000  1.000000  0.988333  0.416667  1.000000  0.988333  1.000000  1.000000  0.955000  1.000000  1.000000  1.000000  0.986667  1.000000  1.000000  1.000000  1.000000  1.000000  1.000000  0.988333  1.000000  1.000000  1.000000  0.661667  1.000000  1.000000  1.000000  1.000000  1.000000  1.000000  0.678333  0.000000  0.000000  0.085000  0.085000  0.186667  0.000000  0.093333  0.348333  0.075000  0.000000  0.000000  0.248333  0.073333  0.225000  0.000000  0.000000  0.051667  0.000000  0.078333  0.060000  0.000000  0.000000  0.000000  0.000000  0.098333  0.176667  0.055000  0.000000  0.118333  0.090000  0.286667  0.335000  0.000000  0.108333  0.726667  0.000000  0.000000  0.000000  0.063333  0.000000  0.030000  0.091667  0.000000  0.000000  0.040000  0.000000  0.030000  0.000000  0.036667  0.063333  0.243333  0.051667  0.000000  0.143333  0.000000  0.000000  0.000000  0.418333  0.000000  0.068333  0.371667  0.140000  0.040000  0.043333  0.000000  0.000000  0.000000  0.178333  0.155000  0.000000  0.000000  0.035000  0.000000  0.178333  0.000000  0.000000  0.308333  0.805000  0.291667  0.000000  0.233333  0.000000  0.153333  0.000000  0.115000  0.310000  0.476667  0.000000  0.038333  0.068333  0.000000  0.000000  0.040000  0.000000  0.488333  0.830000  0.035000  0.000000  0.000000  0.103333  0.251667  0.035000  0.486667  0.061667  0.000000  0.083333  0.215000  0.036667  0.055000  0.000000  0.000000  0.000000  0.035000  0.458333  0.000000  0.035000  0.043333  0.000000  0.611667  0.093333  0.000000  0.071667  0.000000  0.000000  0.036667  0.088333  0.093333  0.203333  0.076667  0.456667  0.065000  0.035000  0.115000  0.173333  0.073333  0.068333  0.000000  0.110000  0.030000  0.000000  0.031667  0.065000  0.466667  0.048333  0.000000  0.036667  0.428333  0.000000  0.000000  0.058333  0.000000  0.000000  0.000000  0.000000  0.000000  0.000000  0.000000  0.000000  0.000000  0.576667  0.043333  0.065000  0.335000  0.798333  0.078333  0.000000  0.000000  0.866667  0.091667  0.045000  0.000000  0.000000  0.000000  0.095000  0.385000  0.000000  0.000000  0.061667  0.130000  0.000000  0.318333  0.301667  0.105000  0.155000  0.000000  0.000000  0.243333  0.155000  0.100000  0.000000  0.000000  0.000000  0.035000  0.941667  0.000000  0.063333  0.000000  0.428333  0.000000  0.000000  0.045000  0.000000  0.155000  0.000000  0.031667  0.000000  0.030000  0.000000  0.128333  0.103333  0.000000  0.000000  0.298333  0.195000  0.000000  0.000000  0.030000  0.366667  0.055000  0.000000  0.271667  0.000000  0.061667  0.146667  0.000000  0.030000  0.035000  0.000000  0.000000  0.000000  0.000000  0.000000  0.000000  0.000000  0.316667  0.000000  0.000000  0.000000  0.113333  0.000000  0.000000  0.071667  0.283333  0.066667  0.030000  0.000000  0.030000  0.316667  0.000000  0.030000  0.111667  0.000000  0.000000  0.000000  0.350000  0.000000  0.348333  0.000000  0.340000  0.000000  0.030000  0.000000  0.303333  0.135000  0.000000  0.105000  0.831667  0.000000  0.460000  0.000000  0.348333  0.046667  0.073333  0.000000  0.046667  0.110000  0.000000  0.068333  0.033333  0.338333  0.000000  0.295000  0.465000  0.100000  0.000000  0.085000  0.000000  0.383333  0.048333  0.075000  0.043333  0.000000  0.000000  0.000000  0.000000  0.520000  0.138333  0.078333  0.030000  0.815000  0.086667  0.596667  0.056667  0.000000  0.526667  0.000000  0.408333  0.000000  0.035000  0.201667  0.000000  0.000000  0.000000  0.530000  0.000000  0.000000  0.078333  0.000000  0.000000  0.215000  0.363333  0.000000  0.000000  0.000000  0.065000  0.031667  0.000000  0.096667  0.475000  0.575000  0.363333  0.080000  0.045000  0.000000  0.000000  0.091667  0.268333  0.000000  0.193333  0.000000  0.051667  0.140000  0.451667  0.000000  0.030000  0.391667  0.000000  0.000000  0.071667  0.000000  0.030000  0.000000  0.845000  0.000000  0.030000  0.030000  0.000000  0.000000  0.276667  0.000000  0.000000  0.000000  0.000000  0.000000  0.000000  0.000000  0.083333  0.063333  0.000000  0.233333  0.353333  0.030000  0.081667  0.396667  0.073333  0.065000  0.401667  0.000000  0.000000  0.000000  0.048333  0.000000  0.225000  0.000000  0.000000  0.036667  0.206667  0.096667  0.000000  0.000000  0.000000  0.136667  0.000000  0.063333  0.211667  0.103333  0.000000  0.216667  0.000000  0.046667  0.213333  0.000000  0.230000  0.070000  0.000000  0.000000  0.000000  0.000000  0.000000  0.065000  0.061667  0.316667  0.240000  0.031667  0.000000  0.000000  0.035000  0.000000  0.611667  0.000000  0.195000  0.000000  0.540000  0.078333  0.115000  0.000000  0.193333  0.085000  0.738333  0.215000  0.000000  0.131667  0.055000  0.000000  0.213333  0.000000  0.285000  0.000000  0.000000  0.000000  0.061667  0.000000  0.000000  0.170000  0.090000  0.045000  0.221667  0.000000  0.000000  0.000000  0.000000  0.000000  0.000000  0.198333  0.346667  0.000000  0.000000  0.340000  0.000000  0.510000  0.081667  0.000000  0.048333  0.813333  0.035000  0.108333  0.030000  0.000000  0.000000  0.000000  0.093333  0.000000  0.316667  0.000000  0.000000  0.033333  0.088333  0.000000  0.081667  0.000000  0.030000  0.000000  0.000000  0.091667  0.000000  0.000000  0.000000  0.000000  0.035000  0.000000  0.030000  0.000000  0.000000  0.035000  0.075000  0.183333  0.000000  0.000000  0.050000  0.050000  0.048333  0.050000  0.388333  0.066667  0.061667  0.061667  0.000000  0.348333  0.000000  0.110000  0.000000  0.621667  0.000000  0.523333  0.000000  0.045000  0.000000  0.093333  0.000000  0.000000  0.306667  0.356667  0.000000  0.091667  0.356667  0.373333  0.000000  0.078333  0.116667  0.128333  0.156667  0.000000  0.030000  0.338333  0.058333  0.000000  0.228333  0.000000  0.000000  0.316667  0.648333  0.466667  0.150000  0.000000  0.088333  0.115000  0.000000  0.463333  0.110000  0.000000  0.035000  0.173333  0.453333  0.101667  0.031667  0.946667  0.055000  0.451667  0.163333  0.030000  0.040000  0.420000  0.316667  0.143333  0.141667  0.818333  0.033333  0.031667  0.460000  0.440000  0.031667  0.000000  0.030000  0.030000  0.000000  0.000000  0.045000  0.030000  0.000000  0.000000  0.000000  0.031667  0.000000  0.000000  0.000000  0.000000  0.291667  0.095000  0.000000  0.063333  0.063333  0.000000  0.183333  0.031667  0.000000  0.000000  0.265000  0.000000  0.000000  0.000000  0.000000  0.145000  0.000000  0.000000  0.330000  0.120000  0.000000  0.081667  0.043333  0.000000  0.063333  0.030000  0.151667  0.030000  0.053333  0.035000  0.000000  0.000000  0.000000  0.070000  0.030000  0.000000  0.290000  0.053333  0.000000  0.000000  0.000000  0.000000  0.076667  0.000000  0.153333  0.076667  0.060000  0.031667  0.258333  0.050000  0.071667  0.000000  0.000000  0.146667  0.000000  0.000000  0.030000  0.000000  0.091667  0.065000  0.075000  0.030000  0.000000  0.251667  0.000000  0.060000  0.045000  0.095000  0.000000  0.000000  0.395000  0.076667  0.031667  0.205000  0.000000  0.241667  0.061667  0.030000  0.000000  0.000000  0.000000  0.000000  0.033333  0.595000  0.035000  0.000000  0.000000  0.000000  0.030000  0.000000  0.000000  0.150000  0.568333  0.041667  0.035000  0.046667  0.401667  0.078333  0.000000  0.090000  0.030000  0.000000  0.000000  0.286667  0.776667  0.000000  0.000000  0.000000  0.030000  0.173333  0.193333  0.098333  0.368333  0.110000  0.000000  0.000000  0.051667  0.000000  0.035000  0.503333  0.043333  0.000000  0.030000  0.255000  0.000000  0.060000  0.303333  0.193333  0.000000  0.170000  0.176667  0.000000  0.000000  0.000000  0.408333  0.051667  0.870000  0.000000  0.035000  0.000000  0.380000  0.000000  0.000000  0.316667  0.115000  0.000000  0.000000  0.030000  0.000000  0.065000  0.000000  0.000000  0.123333  0.063333  0.036667  0.000000  0.030000  0.045000  0.000000  0.086667  0.035000  0.106667  0.236667  0.000000  0.000000  0.000000  0.000000  0.033333  0.000000  0.076667  0.716667  0.460000  0.000000  0.381667  0.203333  0.000000  0.000000  0.270000  0.096667  0.000000  0.000000  0.000000  0.000000  0.096667  0.828333  0.000000  0.060000  0.283333  0.125000  0.031667  0.000000  0.045000  0.235000  0.200000  0.046667  0.525000  0.000000  0.525000  0.000000  0.000000  0.000000  0.081667  0.053333  0.000000  0.036667  0.030000  0.000000  0.075000  0.150000  0.198333  0.000000  0.030000  0.000000  0.183333  0.093333  0.041667  0.148333  0.050000  0.356667  0.091667  0.000000  0.000000  0.128333  0.000000  0.293333  0.000000  0.048333  0.000000  0.000000  0.588333  0.000000  0.000000  0.000000  0.031667  0.000000  0.000000  0.223333  0.091667  0.031667  0.448333  0.153333  0.000000  0.045000  0.071667  0.046667  0.036667  0.000000  0.070000  0.086667  0.156667  0.571667  0.373333  0.033333  0.000000  0.000000  0.033333  0.253333  0.511667  0.000000  0.000000  0.000000  0.000000  0.936667  0.088333  0.390000  0.266667  0.000000  0.000000  0.030000  0.151667  0.031667  0.090000  0.303333  0.000000  0.078333  0.503333  0.030000  0.000000  0.000000  0.241667  0.000000  0.041667  0.000000  0.648333  0.000000  0.000000  0.000000  0.160000  0.000000  0.090000  0.000000  0.105000  0.046667  0.000000  0.166667  0.401667  0.000000  0.160000  0.000000  0.108333  0.030000  0.035000  0.295000  0.705000  0.000000  0.483333  0.171667  0.145000  0.000000  0.000000  0.330000  0.055000  0.241667  0.000000  0.081667  0.000000  0.000000  0.271667  0.030000  0.123333  0.000000  0.000000  0.030000  0.000000  0.450000  0.115000  0.090000  0.061667  0.175000  0.638333  0.465000  0.000000  0.035000  0.000000  0.216667  0.073333  0.000000  0.193333  0.031667  0.030000  0.000000  0.000000  0.000000  0.000000  0.805000  0.206667  0.000000  0.438333  0.471667  0.000000  0.171667  0.288333  0.276667  0.000000  0.031667  0.000000  0.260000  0.131667  0.436667  0.303333  0.248333  0.133333  0.930000  0.083333  0.000000  0.076667  0.000000  0.141667  0.000000  0.228333  0.478333  0.000000  0.060000  0.056667  0.926667  0.045000  0.060000  0.095000  0.458333  0.000000  0.203333  0.000000  0.000000  0.156667  0.000000  0.000000  0.000000  0.100000  0.121667  0.168333  0.031667  0.603333  0.373333  0.065000  0.496667  0.000000  0.500000  0.248333  0.360000  0.333333  0.000000  0.000000  0.000000  0.000000  0.035000  0.000000  0.000000  0.178333  0.000000  0.791667  0.880000  0.000000  0.000000  0.000000  0.030000  0.000000  0.000000  0.118333  0.073333  0.030000  0.278333  0.366667  0.030000  0.000000  0.101667  0.093333  0.041667  0.000000  0.253333  0.180000  0.000000  0.205000  0.000000  0.000000  0.100000  0.366667  0.036667  0.000000  0.101667  0.000000  0.091667  0.000000  0.000000  0.455000  0.141667  0.815000  0.111667  0.518333  0.000000  0.058333  0.000000  0.535000  0.000000  0.386667  0.000000  0.196667  0.966667  0.000000  0.000000  0.055000  0.411667  0.428333  0.000000  0.366667  0.000000  0.000000  0.118333  0.030000  0.000000  0.141667  0.000000  0.000000  0.000000  0.253333  0.108333  0.000000  0.000000  0.000000  0.483333  0.286667  0.101667  0.000000  0.401667  0.000000  0.075000  0.608333  0.000000  0.000000  0.216667  0.118333  0.030000  0.040000  0.601667  0.041667  0.000000  0.261667  0.000000  0.360000  0.208333  0.000000  0.000000  0.301667  0.073333  0.160000  0.030000  0.031667  0.778333  0.148333  0.038333  0.173333  0.000000  0.000000  0.406667  0.516667  0.431667  0.000000  0.633333  0.000000  0.371667  0.000000  0.000000  0.370000  0.391667  0.578333  0.106667  0.246667  0.655000  0.000000  0.211667  0.156667  0.000000  0.106667  0.226667  0.156667  0.000000  0.000000  0.148333  0.246667  0.000000  0.043333  0.106667  0.000000  0.038333  0.120000  0.000000  0.000000  0.061667  0.046667  0.513333  0.173333  0.495000  0.031667  0.108333  0.030000  0.035000  0.283333  0.466667  0.160000  0.515000  0.000000  0.030000  0.045000  0.460000  0.048333  0.375000  0.030000  0.000000  0.033333  0.000000  0.000000  0.373333  0.453333  0.000000  0.091667  0.085000  0.030000  0.548333  0.288333  0.000000  0.193333  0.000000  0.096667  0.245000  0.525000  0.000000  0.763333  0.000000  0.121667  0.031667  0.098333  0.000000  0.155000  0.140000  0.000000  0.456667  0.000000  0.141667  0.195000  0.000000  0.235000  0.031667  0.303333  0.000000  0.066667  0.035000  0.156667  0.030000  0.035000  0.000000  0.000000  0.051667  0.030000  0.000000  0.000000  0.000000  0.203333  0.261667  0.000000  0.133333  0.000000  0.000000  0.270000  0.035000  0.363333  0.103333  0.181667  0.000000  0.000000  0.000000  0.213333  0.636667  0.070000  0.000000  0.000000  0.133333  0.058333  0.000000  0.950000  0.000000  0.000000  0.138333  0.000000  0.030000  0.000000  0.345000  0.835000  0.163333  0.030000  0.358333  0.000000  0.000000  0.041667  0.000000  0.116667  0.061667  0.070000  0.271667  0.000000  0.000000  0.223333  0.525000  0.075000  0.030000  0.000000  0.163333  0.035000  0.058333  0.000000  0.000000  0.041667  0.301667  0.000000  0.000000  0.075000  0.130000  0.045000  0.000000  0.166667  0.270000  0.033333  0.106667  0.095000  0.128333  0.308333  0.870000  0.608333  0.035000  0.043333  0.000000  0.113333  0.000000  0.000000  0.798333  0.100000  0.175000  0.031667  0.608333  0.000000  0.000000  0.481667  0.030000  0.053333  0.220000  0.330000  0.100000  0.000000  0.000000  0.060000  0.725000  0.000000  0.348333  0.333333  0.091667  0.000000  0.308333  0.000000  0.051667  0.000000  0.000000  0.128333  0.030000  0.000000  0.000000  0.000000  0.243333  0.695000  0.000000  0.000000  0.000000  0.413333  0.091667  0.500000  0.000000  0.000000  0.053333  0.035000  0.130000  0.000000  0.180000  0.451667  0.000000  0.161667  0.000000  0.031667  0.000000  0.000000  0.055000  0.000000  0.556667  0.000000  0.375000  0.263333  0.458333  0.495000  0.103333  0.030000  0.000000  0.093333  0.145000  0.000000  0.035000  0.000000  0.826667  0.106667  0.000000  0.928333  0.361667  0.100000  0.521667  0.733333  0.000000  0.040000  0.000000  0.065000  0.030000  0.236667  0.000000  0.065000  0.000000  0.038333  0.000000  0.850000  0.035000  0.000000  0.000000  0.133333  0.255000  0.000000  0.091667  0.110000  0.061667  0.061667  0.178333  0.240000  0.308333  0.030000  0.000000  0.208333  0.000000  0.178333  0.031667  0.000000  0.000000  0.066667  0.000000  0.063333  0.000000  0.125000  0.081667  0.000000  0.000000  0.056667  0.550000  0.816667  0.071667  0.000000  0.370000  0.136667  0.000000  0.423333  0.000000  0.126667  0.000000  0.000000  0.175000  0.656667  0.030000  0.030000  0.320000  0.000000  0.000000  0.000000  0.288333  0.360000  0.000000  0.000000  0.000000  0.000000  0.000000  0.315000  0.158333  0.331667  0.038333  0.000000  0.000000  0.766667  0.000000  0.000000  0.000000  0.068333  0.273333  0.000000  0.030000  0.391667  0.000000  0.375000  0.180000  0.000000  0.105000  0.000000  0.126667  0.000000  0.141667  0.785000  0.000000  0.000000  0.000000  0.043333  0.000000  0.033333  0.000000  0.073333  0.000000  0.031667  0.000000  0.738333  0.215000  0.000000  0.000000  0.076667  0.095000  0.443333  0.000000  0.031667  0.838333  0.145000  0.000000  0.000000  0.035000  0.071667  0.000000  0.036667  0.085000  0.000000  0.203333  0.000000  0.000000  0.068333  0.000000  0.000000  0.000000  0.093333  0.211667  0.170000  0.280000  0.243333  0.000000  0.030000  0.031667  0.305000  0.000000  0.193333  0.000000  0.035000  0.535000  0.270000  0.000000  0.521667  0.070000  0.100000  0.125000  0.115000  0.000000  0.000000  0.000000  0.030000  0.115000  0.073333  0.000000  0.306667  0.343333  0.000000  0.000000  0.035000  0.048333  0.000000  0.000000  0.068333  0.030000  0.000000  0.730000  0.000000  0.318333  0.030000  0.000000  0.508333  0.383333  0.000000  0.033333  0.123333  0.155000  0.000000  0.000000  0.030000  0.150000  0.923333  0.055000  0.158333  0.000000  0.268333  0.703333  0.058333  0.815000  0.000000  0.365000  0.000000  0.000000  0.000000  0.000000  0.530000  0.051667  0.126667  0.083333  0.000000  0.063333  0.000000  0.241667  0.065000  0.030000  0.086667  0.000000  0.000000  0.000000  0.388333  0.000000  0.260000  0.000000  0.296667  0.308333  0.088333  0.091667  0.000000  0.076667  0.056667  0.030000  0.000000  0.405000  0.000000  0.000000  0.000000  0.000000  0.473333  0.030000  0.000000  0.000000  0.271667  0.936667  0.000000  0.000000  0.000000  0.033333  0.491667  0.341667  0.030000  0.000000  0.393333  0.000000  0.000000  0.000000  0.811667  0.198333  0.235000  0.000000  0.030000  0.265000  0.328333  0.053333  0.471667  0.146667  0.000000  0.035000  0.436667  0.245000  0.038333  0.078333  0.156667  0.088333  0.030000  0.238333  0.060000  0.493333  0.376667  0.030000  0.301667  0.503333  0.058333  0.036667  0.041667  0.238333  0.030000  0.458333  0.000000  0.473333  0.000000  0.000000  0.115000  0.091667  0.336667  0.071667  0.680000  0.000000  0.155000  0.000000  0.041667  0.053333  0.036667  0.481667  0.265000  0.000000  0.150000  0.030000  0.041667  0.000000  0.228333  0.000000  0.000000  0.258333  0.203333  0.000000  0.241667  0.138333  0.266667  0.000000  0.000000  0.000000  0.125000  0.046667  0.265000  0.141667  0.151667  0.331667  0.000000  0.065000  0.000000  0.000000  0.000000  0.000000  0.401667  0.035000  0.395000  0.130000  0.033333  0.000000  0.950000  0.035000  0.871667  0.000000  0.138333  0.000000  0.271667  0.000000  0.000000  0.000000  0.111667  0.070000  0.000000  0.143333  0.921667  0.030000  0.000000  0.805000  0.000000  0.000000  0.146667  0.000000  0.185000  0.325000  0.000000  0.215000  0.000000  0.353333  0.053333  0.000000  0.071667  0.000000  0.040000  0.280000  0.143333  0.000000  0.756667  0.030000  0.041667  0.000000  0.060000  0.030000  0.728333  0.106667  0.063333  0.000000  0.183333  0.318333  0.000000  0.000000  0.043333  0.040000  0.458333  0.268333  0.585000  0.235000  0.808333  0.810000  0.181667  0.000000  0.288333  0.335000  0.050000  0.000000  0.045000  0.080000  0.120000  0.066667  0.415000  0.000000  0.168333  0.000000  0.000000  0.000000  0.000000  0.816667  0.000000  0.140000  0.000000  0.000000  0.000000  0.071667  0.040000  0.460000  0.141667  0.000000  0.040000  0.423333  0.385000  0.051667  0.621667  0.470000  0.948333  0.000000  0.541667  0.000000  0.100000  0.093333  0.096667  0.365000  0.291667  0.050000  0.031667  0.636667  0.096667  0.043333  0.041667  0.178333  0.170000  0.000000  0.040000  0.121667  0.090000  0.308333  0.280000  0.383333  0.065000  0.345000  0.491667  0.073333  0.263333  0.126667  0.401667  0.046667  0.961667  0.943333  0.436667  0.118333  0.035000  0.051667  0.036667  0.188333  0.056667  0.188333  0.286667  0.108333  0.106667  0.191667  0.421667  0.086667  0.538333  0.363333  0.123333  0.113333  0.290000  0.645000  0.275000  0.068333  0.146667  0.046667  0.243333  0.036667  0.116667  0.380000  0.031667  0.335000  0.096667  0.040000  0.163333  0.248333  0.070000  0.000000  0.000000  0.386667  0.721667  0.086667  0.331667  0.000000  0.073333  0.258333  0.250000  0.045000  0.383333  0.095000  0.000000  0.385000  0.200000  0.000000  0.000000  0.050000  0.091667  0.000000  0.000000  0.000000  0.000000  0.446667  0.045000  0.191667  0.000000  0.175000  0.198333  0.108333  0.570000  0.085000  0.125000  0.776667  0.000000  0.000000  0.000000  0.356667  0.000000  0.035000  0.000000  0.000000  0.065000  0.108333  0.040000  0.000000  0.000000  0.060000  0.000000  0.081667  0.103333  0.046667  0.195000  0.121667  0.046667  0.083333  0.000000  0.225000  0.401667  0.436667  0.000000  0.050000  0.555000  0.143333  0.000000  0.101667  0.090000  0.440000  0.000000  0.161667  0.000000  0.000000  0.055000  0.161667  0.545000  0.143333  0.000000  0.058333  0.833333  0.250000  0.313333  0.055000  0.138333  0.051667  0.000000  0.085000  0.128333  0.030000  0.075000  0.651667  0.193333  0.000000  0.275000  0.665000  0.036667  0.035000  0.036667  0.000000  0.000000  0.095000  0.000000  0.096667  0.000000  0.208333  0.046667  0.000000  0.000000  0.041667  0.046667  0.030000  0.030000  0.000000  0.095000  0.208333  0.000000  0.786667  0.000000  0.096667  0.150000  0.000000  0.205000  0.086667  0.515000  0.000000  0.000000  0.000000  0.168333  0.165000  0.000000  0.161667  0.000000  0.035000  0.030000  0.373333  0.321667  0.131667  0.083333  0.138333  0.578333  0.140000  0.000000  0.056667  0.063333  0.000000  0.880000  0.035000  0.036667  0.076667  0.030000  0.365000  0.070000  0.000000  0.000000  0.000000  0.106667  0.000000  0.138333  0.070000  0.055000  0.000000  0.138333  0.046667  0.000000  0.523333  0.491667  0.048333  0.088333  0.045000  0.000000  0.000000  0.573333  0.480000  0.166667  0.035000  0.191667  0.548333  0.493333  0.098333  0.000000  0.645000  0.000000  0.033333  0.161667  0.176667  0.196667  0.000000  0.000000  0.035000  0.530000  0.000000  0.161667  0.000000  0.070000  0.130000  0.158333  0.091667  0.000000  0.000000  0.103333  0.000000  0.000000  0.000000  0.143333  0.030000  0.038333  0.000000  0.000000  0.000000  0.131667  0.071667  0.370000  0.160000  0.000000  0.246667  0.030000  0.753333  0.000000  0.096667  0.885000  0.000000  0.795000  0.090000  0.246667  0.000000  0.075000  0.000000  0.056667  0.041667  0.000000  0.351667  0.800000  0.041667  0.068333  0.720000  0.000000  0.293333  0.085000  0.078333  0.726667  0.321667  0.000000  0.671667  0.110000  0.321667  0.263333  0.035000  0.341667  0.771667  0.046667  0.491667  0.000000  0.043333  0.060000  0.000000  0.000000  0.035000  0.300000  0.246667  0.000000  0.000000  0.000000  0.231667  0.105000  0.000000  0.000000  0.000000  0.000000  0.171667  0.240000  0.220000  0.145000  0.060000  0.000000  0.073333  0.056667  0.156667  0.163333  0.056667  0.141667  0.000000  0.435000  0.098333  0.328333  0.093333  0.160000  0.000000  0.000000  0.251667  0.000000  0.000000  0.880000  0.661667  0.178333  0.030000  0.188333  0.000000  0.000000  0.368333  0.000000  0.000000  0.000000  0.000000  0.000000  0.040000  0.000000  0.121667  0.115000  0.078333  0.000000  0.280000  0.970000  0.053333  0.063333  0.053333  0.000000  0.066667  0.105000  0.110000  0.368333  0.488333  0.000000  0.145000  0.000000  0.331667  0.376667  0.035000  0.251667  0.056667  0.256667  0.000000  0.111667  0.106667  0.000000  0.000000  0.000000  0.238333  0.298333  0.106667  0.081667  0.103333  0.000000  0.661667  0.061667  0.360000  0.000000  0.045000  0.115000  0.911667  0.000000  0.210000  0.530000  0.000000  0.136667  0.065000  0.306667  0.228333  0.030000  0.000000  0.150000  0.081667  0.070000  0.820000  0.088333  0.000000  0.290000  0.265000  0.000000  0.266667  0.730000  0.000000  0.000000  0.000000  0.221667  0.326667  0.000000  0.000000  0.000000  0.471667  0.108333  0.088333  0.381667  0.000000  0.935000  0.000000  0.070000  0.000000  0.190000  0.096667  0.276667  0.168333  0.030000  0.250000  0.058333  0.083333  0.153333  0.065000  0.000000  0.420000  0.138333  0.000000  0.000000  0.168333  0.000000  0.000000  0.056667  0.000000  0.276667  0.096667  0.000000  0.066667  0.463333  0.773333  0.241667  0.363333  0.121667  0.000000  0.096667  0.040000  0.106667  0.000000  0.185000  0.041667  0.000000  0.048333  0.326667  0.046667  0.556667  0.390000  0.390000  0.653333  0.041667  0.263333  0.363333  0.000000  0.000000  0.150000  0.000000  0.030000  0.000000  0.136667  0.243333  0.000000  0.000000  0.326667  0.041667  0.113333  0.000000  0.300000  0.180000  0.000000  0.030000  0.060000  0.110000  0.000000  0.753333  0.000000  0.176667  0.090000  0.056667  0.000000  0.030000  0.078333  0.055000  0.000000  0.111667  0.055000  0.083333  0.000000  0.030000  0.185000  0.000000  0.123333  0.100000  0.655000  0.313333  0.118333  0.626667  0.000000  0.045000  0.035000  0.368333  0.000000  0.038333  0.288333  0.040000  0.000000  0.668333  0.270000  0.255000  0.123333  0.088333  0.636667  0.081667  0.045000  0.190000  0.131667  0.138333  0.155000  0.045000  0.135000  0.176667  0.711667  0.191667  0.000000  0.770000  0.121667  0.030000  0.000000  0.155000  0.000000  0.578333  0.000000  0.143333  0.000000  0.191667  0.000000  0.060000  0.000000  0.121667  0.000000  0.000000  0.685000  0.000000  0.118333  0.061667  0.235000  0.110000  0.166667  0.000000  0.000000  0.191667  0.200000  0.083333  0.206667  0.080000  0.775000  0.280000  0.061667  0.000000  0.035000  0.098333  0.813333  0.000000  0.105000  0.110000  0.000000  0.000000  0.000000  
'pneumoniae R6'         0.031667  0.000000  0.000000  0.000000  0.050000  0.030000  0.133333  0.000000  0.000000  0.108333  0.000000  0.000000  0.030000  0.141667  0.000000  0.000000  0.266667  0.073333  0.000000  0.000000  0.000000  0.030000  0.031667  0.035000  0.040000  0.000000  0.000000  0.000000  0.180000  0.000000  0.861667  0.000000  0.000000  0.000000  0.000000  0.000000  0.000000  0.391667  0.136667  0.050000  0.000000  0.065000  0.136667  0.080000  0.050000  0.000000  0.240000  0.000000  0.330000  0.000000  0.000000  0.000000  0.965000  0.273333  0.256667  0.000000  0.331667  0.000000  0.145000  0.000000  0.103333  0.000000  0.000000  0.000000  0.423333  0.000000  0.000000  0.081667  0.486667  0.000000  0.035000  0.156667  0.000000  0.091667  0.000000  0.756667  0.793333  0.000000  0.000000  0.000000  0.000000  0.263333  0.000000  0.000000  0.000000  0.693333  0.030000  0.248333  0.433333  0.068333  0.548333  0.000000  0.045000  0.338333  0.145000  0.040000  0.185000  0.000000  0.078333  0.030000  0.000000  0.110000  0.000000  0.060000  0.000000  0.000000  0.000000  0.075000  0.000000  0.000000  0.036667  0.000000  0.048333  0.133333  0.863333  0.000000  0.238333  0.030000  0.000000  0.031667  0.000000  0.000000  0.000000  0.000000  0.000000  0.000000  0.131667  0.000000  0.000000  0.076667  0.095000  0.000000  0.111667  0.255000  0.000000  0.266667  0.033333  0.000000  0.000000  0.000000  0.000000  0.000000  0.320000  0.000000  0.000000  0.228333  0.256667  0.000000  0.000000  0.270000  0.000000  0.076667  0.520000  0.000000  0.075000  0.068333  0.461667  0.420000  0.058333  0.000000  0.000000  0.030000  0.000000  0.030000  0.063333  0.000000  0.000000  0.245000  0.000000  0.000000  0.000000  0.000000  0.000000  0.000000  0.158333  0.000000  0.086667  0.000000  0.033333  0.000000  0.000000  0.046667  0.035000  0.000000  0.636667  0.000000  0.000000  0.000000  0.000000  0.000000  0.000000  0.110000  0.000000  0.000000  0.000000  0.031667  0.000000  0.000000  0.931667  0.738333  0.000000  0.000000  0.000000  0.000000  0.000000  0.000000  0.030000  0.000000  0.000000  0.000000  0.000000  0.260000  0.131667  0.000000  0.000000  0.000000  0.000000  0.051667  0.031667  0.000000  0.881667  0.266667  0.000000  0.225000  0.511667  0.000000  0.141667  0.036667  0.000000  0.116667  0.000000  0.000000  0.000000  0.000000  0.035000  0.000000  0.000000  0.030000  0.031667  0.923333  0.035000  0.575000  0.030000  0.091667  0.000000  0.351667  0.000000  0.101667  0.000000  0.000000  0.248333  0.031667  0.000000  0.000000  0.160000  0.525000  0.000000  0.296667  0.000000  0.121667  0.000000  0.000000  0.000000  0.000000  0.000000  0.326667  0.063333  0.031667  0.036667  0.146667  0.000000  0.183333  0.146667  0.000000  0.000000  0.155000  0.000000  0.000000  0.065000  0.295000  0.058333  0.661667  0.000000  0.036667  0.038333  0.000000  0.000000  0.046667  0.138333  0.140000  0.755000  0.508333  0.000000  0.000000  0.000000  0.000000  0.000000  0.000000  0.198333  0.606667  0.410000  0.035000  0.000000  0.270000  0.040000  0.381667  0.128333  0.000000  0.000000  0.086667  0.121667  0.078333  0.080000  0.000000  0.000000  0.000000  0.030000  0.051667  0.000000  0.030000  0.030000  0.358333  0.875000  0.000000  0.000000  0.296667  0.056667  0.000000  0.230000  0.000000  0.433333  0.181667  0.000000  0.000000  0.056667  0.000000  0.000000  0.248333  0.600000  0.030000  0.098333  0.033333  0.035000  0.000000  0.070000  0.000000  0.030000  0.000000  0.030000  0.100000  0.130000  0.000000  0.000000  0.000000  0.098333  0.453333  0.101667  0.036667  0.171667  0.000000  0.000000  0.201667  0.000000  0.655000  0.000000  0.283333  0.000000  0.066667  0.478333  0.191667  0.000000  0.030000  0.030000  0.000000  0.000000  0.000000  0.081667  0.000000  0.253333  0.000000  0.686667  0.030000  0.000000  0.000000  0.000000  0.000000  0.000000  0.031667  0.000000  0.033333  0.053333  0.303333  0.336667  0.000000  0.110000  0.000000  0.070000  0.000000  0.075000  0.000000  0.000000  0.293333  0.030000  0.045000  0.050000  0.030000  0.030000  0.063333  0.096667  0.326667  0.511667  0.000000  0.063333  0.303333  0.000000  0.128333  0.000000  0.518333  0.000000  0.031667  0.000000  0.000000  0.240000  0.000000  0.043333  0.593333  0.000000  0.030000  0.000000  0.225000  0.210000  0.000000  0.000000  0.803333  0.198333  0.000000  0.101667  0.030000  0.000000  0.050000  0.485000  0.476667  0.060000  0.078333  0.000000  0.000000  0.096667  0.448333  0.000000  0.113333  0.141667  0.765000  0.060000  0.261667  0.000000  0.055000  0.030000  0.045000  0.035000  0.000000  0.000000  0.388333  0.031667  0.973333  0.238333  0.140000  0.000000  0.000000  0.000000  0.000000  0.000000  0.000000  0.123333  0.000000  0.000000  0.000000  0.000000  0.031667  0.000000  0.000000  0.000000  0.000000  0.000000  0.000000  0.000000  0.000000  0.000000  0.105000  0.000000  0.110000  0.131667  0.093333  0.000000  0.035000  0.775000  0.065000  0.728333  0.948333  0.000000  0.000000  0.000000  0.000000  0.138333  0.125000  0.053333  0.175000  0.000000  0.363333  0.635000  0.000000  0.000000  0.035000  0.030000  0.000000  0.000000  0.000000  0.000000  0.000000  0.068333  0.056667  0.000000  0.085000  0.196667  0.000000  0.093333  0.000000  0.000000  0.000000  0.000000  0.088333  0.000000  0.070000  0.000000  0.000000  0.000000  0.060000  0.000000  0.000000  0.000000  0.000000  0.056667  0.000000  0.000000  0.090000  0.000000  0.096667  0.356667  0.221667  0.030000  0.870000  0.516667  0.250000  0.000000  0.870000  0.058333  0.166667  0.000000  0.000000  0.205000  0.456667  0.000000  0.000000  0.000000  0.090000  0.325000  0.058333  0.451667  0.000000  0.000000  0.098333  0.000000  0.000000  0.000000  0.038333  0.000000  0.000000  0.160000  0.000000  0.243333  0.000000  0.000000  0.000000  0.000000  0.166667  0.070000  0.190000  0.000000  0.035000  0.000000  0.035000  0.000000  0.066667  0.031667  0.030000  0.030000  0.435000  0.000000  0.030000  0.216667  0.206667  0.000000  0.088333  0.681667  0.031667  0.910000  0.000000  0.000000  0.000000  0.000000  0.153333  0.296667  0.000000  0.866667  0.035000  0.000000  0.061667  0.033333  0.000000  0.030000  0.000000  0.070000  0.000000  0.000000  0.030000  0.000000  0.055000  0.145000  0.000000  0.000000  0.725000  0.000000  0.160000  0.196667  0.000000  0.000000  0.000000  0.061667  0.000000  0.000000  0.000000  0.000000  0.000000  0.076667  0.000000  0.000000  0.073333  0.000000  0.000000  0.303333  0.066667  0.035000  0.000000  0.146667  0.000000  0.030000  0.195000  0.130000  0.000000  0.000000  0.000000  0.030000  0.396667  0.120000  0.000000  0.033333  0.000000  0.000000  0.030000  0.000000  0.320000  0.000000  0.295000  0.310000  0.000000  0.000000  0.040000  0.000000  0.030000  0.000000  0.000000  0.908333  0.000000  0.061667  0.370000  0.000000  0.080000  0.030000  0.000000  0.068333  0.000000  0.000000  0.678333  0.503333  0.096667  0.290000  0.696667  0.035000  0.000000  0.158333  0.030000  0.110000  0.000000  0.000000  0.485000  0.000000  0.000000  0.000000  0.000000  0.000000  0.970000  0.045000  0.261667  0.083333  0.000000  0.030000  0.175000  0.033333  0.030000  0.000000  0.123333  0.000000  0.030000  0.030000  0.000000  0.065000  0.498333  0.000000  0.000000  0.000000  0.000000  0.030000  0.000000  0.000000  0.748333  0.060000  0.536667  0.766667  0.000000  0.266667  0.966667  0.030000  0.000000  0.000000  0.000000  0.000000  0.000000  0.243333  0.325000  0.036667  0.000000  0.000000  0.000000  0.000000  0.396667  0.000000  0.485000  0.000000  0.030000  0.260000  0.035000  0.040000  0.055000  0.000000  0.000000  0.201667  0.000000  0.000000  0.000000  0.000000  0.030000  0.143333  0.846667  0.000000  0.030000  0.040000  0.000000  0.123333  0.035000  0.000000  0.045000  0.261667  0.000000  0.168333  0.225000  0.035000  0.031667  0.136667  0.000000  0.000000  0.030000  0.000000  0.081667  0.000000  0.071667  0.000000  0.030000  0.000000  0.031667  0.038333  0.000000  0.000000  0.000000  0.030000  0.000000  0.000000  0.363333  0.000000  0.260000  0.000000  0.030000  0.000000  0.078333  0.435000  0.000000  0.123333  0.545000  0.035000  0.243333  0.000000  0.000000  0.081667  0.065000  0.000000  0.868333  0.125000  0.000000  0.055000  0.036667  0.030000  0.066667  0.063333  0.403333  0.390000  0.030000  0.000000  0.100000  0.191667  0.150000  0.055000  0.031667  0.168333  0.000000  0.091667  0.000000  0.000000  0.400000  0.000000  0.000000  0.000000  0.000000  0.100000  0.000000  0.220000  0.373333  0.563333  0.195000  0.030000  0.208333  0.140000  0.803333  0.000000  0.000000  0.276667  0.000000  0.030000  0.360000  0.000000  0.593333  0.420000  0.000000  0.000000  0.000000  0.530000  0.000000  0.793333  0.000000  0.000000  0.043333  0.051667  0.000000  0.071667  0.035000  0.090000  0.108333  0.000000  0.098333  0.000000  0.000000  0.331667  0.515000  0.098333  0.030000  0.000000  0.000000  0.420000  0.000000  0.000000  0.000000  0.000000  0.046667  0.393333  0.123333  0.056667  0.140000  0.000000  0.000000  0.105000  0.096667  0.068333  0.093333  0.051667  0.000000  0.000000  0.000000  0.083333  0.331667  0.031667  0.000000  0.000000  0.041667  0.000000  0.000000  0.000000  0.055000  0.226667  0.095000  0.000000  0.113333  0.198333  0.000000  0.035000  0.000000  0.410000  0.088333  0.000000  0.035000  0.085000  0.043333  0.000000  0.078333  0.278333  0.103333  0.505000  0.310000  0.301667  0.000000  0.000000  0.040000  0.131667  0.085000  0.000000  0.215000  0.000000  0.398333  0.258333  0.000000  0.000000  0.000000  0.036667  0.140000  0.110000  0.766667  0.048333  0.000000  0.061667  0.030000  0.000000  0.000000  0.406667  0.000000  0.000000  0.250000  0.000000  0.040000  0.216667  0.230000  0.035000  0.035000  0.055000  0.030000  0.000000  0.030000  0.916667  0.000000  0.055000  0.051667  0.000000  0.031667  0.145000  0.070000  0.038333  0.111667  0.030000  0.000000  0.160000  0.071667  0.000000  0.301667  0.035000  0.081667  0.240000  0.000000  0.000000  0.000000  0.091667  0.000000  0.031667  0.000000  0.000000  0.301667  0.000000  0.285000  0.000000  0.215000  0.333333  0.000000  0.000000  0.000000  0.043333  0.216667  0.000000  0.035000  0.000000  0.105000  0.073333  0.030000  0.000000  0.348333  0.063333  0.110000  0.196667  0.040000  0.103333  0.208333  0.000000  0.413333  0.000000  0.220000  0.000000  0.048333  0.030000  0.030000  0.056667  0.036667  0.098333  0.000000  0.400000  0.035000  0.000000  0.048333  0.000000  0.000000  0.048333  0.000000  0.373333  0.033333  0.213333  0.118333  0.030000  0.073333  0.108333  0.191667  0.000000  0.680000  0.330000  0.000000  0.285000  0.251667  0.885000  0.000000  0.820000  0.206667  0.180000  0.000000  0.000000  0.000000  0.040000  0.443333  0.198333  0.036667  0.215000  0.000000  0.115000  0.000000  0.493333  0.000000  0.040000  0.321667  0.040000  0.000000  0.193333  0.096667  0.923333  0.085000  0.030000  0.111667  0.658333  0.000000  0.180000  0.000000  0.000000  0.056667  0.000000  0.000000  0.065000  0.216667  0.060000  0.000000  0.076667  0.038333  0.000000  0.608333  0.921667  0.085000  0.000000  0.035000  0.698333  0.561667  0.073333  0.000000  0.126667  0.066667  0.035000  0.046667  0.443333  0.000000  0.365000  0.403333  0.031667  0.000000  0.000000  0.000000  0.830000  0.180000  0.000000  0.070000  0.035000  0.000000  0.545000  0.040000  0.000000  0.000000  0.621667  0.000000  0.180000  0.450000  0.000000  0.300000  0.000000  0.000000  0.153333  0.000000  0.251667  0.000000  0.030000  0.000000  0.000000  0.000000  0.000000  0.000000  0.000000  0.000000  0.328333  0.210000  0.000000  0.070000  0.000000  0.765000  0.000000  0.000000  0.093333  0.113333  0.598333  0.000000  0.000000  0.000000  0.053333  0.045000  0.133333  0.061667  0.000000  0.000000  0.056667  0.068333  0.153333  0.000000  0.038333  0.000000  0.000000  0.100000  0.000000  0.000000  0.655000  0.166667  0.000000  0.863333  0.000000  0.133333  0.438333  0.375000  0.068333  0.498333  0.000000  0.000000  0.101667  0.283333  0.030000  0.030000  0.345000  0.000000  0.271667  0.040000  0.076667  0.080000  0.106667  0.000000  0.035000  0.000000  0.035000  0.000000  0.040000  0.171667  0.000000  0.000000  0.306667  0.000000  0.000000  0.071667  0.030000  0.068333  0.000000  0.386667  0.271667  0.050000  0.000000  0.051667  0.000000  0.000000  0.076667  0.030000  0.086667  0.000000  0.000000  0.198333  0.261667  0.301667  0.000000  0.000000  0.000000  0.000000  0.000000  0.040000  0.000000  0.000000  0.000000  0.110000  0.000000  0.100000  0.000000  0.333333  0.000000  0.118333  0.253333  0.155000  0.786667  0.000000  0.030000  0.000000  0.000000  0.000000  0.000000  0.280000  0.215000  0.035000  0.031667  0.330000  0.000000  0.000000  0.030000  0.183333  0.030000  0.118333  0.000000  0.556667  0.196667  0.000000  0.000000  0.000000  0.000000  0.435000  0.053333  0.043333  0.000000  0.466667  0.298333  0.666667  0.000000  0.035000  0.060000  0.740000  0.098333  0.000000  0.141667  0.055000  0.063333  0.030000  0.000000  0.078333  0.208333  0.000000  0.108333  0.041667  0.000000  0.000000  0.030000  0.303333  0.000000  0.000000  0.156667  0.000000  0.103333  0.030000  0.710000  0.055000  0.060000  0.066667  0.040000  0.000000  0.036667  0.205000  0.000000  0.275000  0.000000  0.416667  0.158333  0.658333  0.000000  0.036667  0.031667  0.000000  0.000000  0.000000  0.163333  0.000000  0.030000  0.000000  0.000000  0.041667  0.410000  0.035000  0.000000  0.000000  0.000000  0.000000  0.198333  0.093333  0.208333  0.000000  0.155000  0.041667  0.033333  0.163333  0.118333  0.093333  0.205000  0.078333  0.058333  0.181667  0.165000  0.135000  0.135000  0.000000  0.426667  0.033333  0.000000  0.000000  0.000000  0.000000  0.000000  0.033333  0.056667  0.628333  0.115000  0.000000  0.000000  0.093333  0.486667  0.000000  0.063333  0.113333  0.056667  0.000000  0.036667  0.000000  0.793333  0.713333  0.100000  0.000000  0.000000  0.033333  0.155000  0.131667  0.508333  0.000000  0.000000  0.125000  0.251667  0.543333  0.470000  0.501667  0.045000  0.000000  0.155000  0.286667  0.138333  0.000000  0.171667  0.175000  0.040000  0.090000  0.000000  0.000000  0.156667  0.000000  0.101667  0.163333  0.000000  0.073333  0.173333  0.000000  0.056667  0.000000  0.271667  0.045000  0.000000  0.000000  0.073333  0.000000  0.060000  0.825000  0.000000  0.055000  0.038333  0.048333  0.050000  0.000000  0.000000  0.030000  0.125000  0.000000  0.035000  0.000000  0.196667  0.036667  0.040000  0.000000  0.000000  0.376667  0.778333  0.110000  0.043333  0.000000  0.035000  0.000000  0.030000  0.406667  0.243333  0.040000  0.355000  0.563333  0.000000  0.033333  0.098333  0.000000  0.036667  0.325000  0.266667  0.000000  0.818333  0.318333  0.820000  0.093333  0.000000  0.000000  0.055000  0.000000  0.000000  0.235000  0.000000  0.045000  0.000000  0.031667  0.093333  0.410000  0.075000  0.000000  0.000000  0.000000  0.000000  0.350000  0.000000  0.056667  0.000000  0.090000  0.190000  0.000000  0.035000  0.000000  0.000000  0.190000  0.000000  0.000000  0.128333  0.200000  0.000000  0.095000  0.040000  0.035000  0.056667  0.000000  0.000000  0.068333  0.000000  0.000000  0.030000  0.000000  0.000000  0.031667  0.213333  0.095000  0.096667  0.150000  0.048333  0.086667  0.051667  0.000000  0.141667  0.176667  0.200000  0.078333  0.000000  0.030000  0.096667  0.128333  0.000000  0.175000  0.000000  0.051667  0.323333  0.000000  0.405000  0.000000  0.798333  0.000000  0.000000  0.000000  0.060000  0.050000  0.000000  0.000000  0.396667  0.000000  0.090000  0.301667  0.035000  0.106667  0.000000  0.000000  0.000000  0.000000  0.133333  0.035000  0.000000  0.031667  0.248333  0.078333  0.095000  0.840000  0.000000  0.040000  0.063333  0.203333  0.056667  0.245000  0.126667  0.185000  0.563333  0.358333  0.156667  0.075000  0.035000  0.246667  0.000000  0.000000  0.035000  0.043333  0.055000  0.000000  0.270000  0.126667  0.000000  0.988333  1.000000  0.685000  1.000000  1.000000  1.000000  1.000000  1.000000  1.000000  1.000000  1.000000  1.000000  1.000000  1.000000  1.000000  0.988333  1.000000  1.000000  0.988333  1.000000  1.000000  0.988333  1.000000  1.000000  1.000000  1.000000  1.000000  0.976667  0.988333  1.000000  1.000000  1.000000  0.975000  1.000000  1.000000  1.000000  1.000000  1.000000  1.000000  1.000000  1.000000  1.000000  1.000000  0.768333  1.000000  1.000000  1.000000  1.000000  1.000000  0.545000  1.000000  1.000000  0.988333  0.988333  0.988333  1.000000  0.950000  1.000000  0.915000  0.921667  1.000000  1.000000  0.988333  0.988333  1.000000  1.000000  1.000000  1.000000  1.000000  1.000000  0.988333  0.976667  1.000000  1.000000  0.633333  1.000000  1.000000  1.000000  0.988333  0.988333  1.000000  1.000000  1.000000  1.000000  1.000000  1.000000  1.000000  0.985000  0.976667  1.000000  0.523333  1.000000  0.988333  1.000000  1.000000  1.000000  0.988333  0.988333  1.000000  1.000000  1.000000  0.988333  1.000000  1.000000  1.000000  0.988333  1.000000  1.000000  1.000000  1.000000  0.988333  1.000000  0.516667  1.000000  1.000000  0.966667  1.000000  1.000000  0.958333  0.988333  0.988333  1.000000  0.976667  0.988333  1.000000  1.000000  0.976667  1.000000  1.000000  1.000000  0.660000  1.000000  1.000000  0.988333  1.000000  1.000000  1.000000  0.988333  1.000000  1.000000  1.000000  1.000000  1.000000  1.000000  1.000000  1.000000  1.000000  1.000000  1.000000  1.000000  1.000000  1.000000  1.000000  1.000000  0.988333  1.000000  1.000000  1.000000  0.976667  1.000000  0.988333  1.000000  1.000000  1.000000  1.000000  1.000000  1.000000  1.000000  0.990000  0.976667  0.923333  1.000000  0.608333  1.000000  1.000000  1.000000  1.000000  0.980000  0.988333  1.000000  1.000000  1.000000  1.000000  1.000000  0.988333  1.000000  1.000000  0.988333  1.000000  0.750000  1.000000  1.000000  1.000000  1.000000  0.578333  1.000000  1.000000  1.000000  1.000000  0.988333  0.988333  0.988333  0.986667  1.000000  0.986667  1.000000  1.000000  0.988333  0.988333  1.000000  0.786667  0.988333  1.000000  0.971667  1.000000  0.980000  1.000000  0.950000  0.988333  1.000000  0.988333  1.000000  1.000000  0.986667  1.000000  1.000000  0.976667  0.920000  1.000000  1.000000  1.000000  1.000000  1.000000  1.000000  1.000000  1.000000  1.000000  0.988333  1.000000  1.000000  1.000000  1.000000  1.000000  1.000000  0.965000  1.000000  1.000000  1.000000  1.000000  1.000000  1.000000  1.000000  0.963333  1.000000  0.988333  1.000000  1.000000  1.000000  1.000000  1.000000  0.988333  1.000000  0.988333  1.000000  0.965000  1.000000  1.000000  0.988333  1.000000  0.666667  1.000000  1.000000  1.000000  1.000000  1.000000  1.000000  1.000000  1.000000  1.000000  1.000000  1.000000  1.000000  1.000000  1.000000  1.000000  1.000000  1.000000  1.000000  0.988333  1.000000  1.000000  1.000000  1.000000  0.971667  0.980000  1.000000  1.000000  1.000000  0.988333  1.000000  1.000000  1.000000  0.988333  0.988333  1.000000  1.000000  0.988333  0.988333  0.988333  1.000000  1.000000  1.000000  1.000000  1.000000  1.000000  1.000000  1.000000  1.000000  0.730000  0.988333  1.000000  0.973333  1.000000  0.988333  1.000000  1.000000  1.000000  1.000000  0.851667  1.000000  1.000000  1.000000  1.000000  1.000000  1.000000  1.000000  1.000000  1.000000  1.000000  0.961667  0.988333  0.988333  1.000000  0.988333  0.988333  0.988333  1.000000  1.000000  0.976667  1.000000  1.000000  1.000000  1.000000  0.988333  1.000000  0.986667  0.965000  0.978333  1.000000  0.988333  1.000000  0.988333  1.000000  0.988333  1.000000  0.988333  1.000000  1.000000  1.000000  1.000000  0.980000  0.988333  0.601667  0.566667  0.988333  0.988333  1.000000  1.000000  0.931667  1.000000  0.988333  1.000000  1.000000  1.000000  1.000000  1.000000  1.000000  1.000000  1.000000  0.988333  1.000000  1.000000  0.820000  0.786667  1.000000  1.000000  0.768333  1.000000  0.663333  1.000000  0.971667  0.990000  0.968333  0.991667  0.738333  0.948333  0.998333  0.983333  0.000000  0.628333  0.993333  0.993333  0.998333  0.935000  0.495000  0.990000  0.986667  0.998333  1.000000  1.000000  0.995000  0.985000  0.980000  1.000000  0.996667  0.998333  0.991667  0.996667  1.000000  1.000000  0.998333  0.998333  0.986667  0.991667  0.971667  0.991667  1.000000  0.988333  0.988333  0.998333  0.981667  0.995000  0.955000  0.561667  0.998333  0.998333  0.996667  0.968333  0.948333  0.981667  0.566667  0.998333  0.985000  0.341667  0.996667  0.000000  0.971667  0.995000  0.991667  0.986667  0.463333  0.991667  0.998333  0.980000  0.998333  0.968333  0.030000  0.000000  0.991667  0.993333  0.993333  1.000000  0.996667  0.930000  0.875000  0.976667  0.991667  0.995000  0.905000  0.998333  0.991667  0.963333  0.976667  0.975000  0.975000  0.995000  0.798333  0.960000  0.000000  0.475000  0.990000  0.840000  0.998333  0.000000  0.995000  0.998333  1.000000  0.948333  0.985000  0.976667  0.998333  0.975000  0.995000  0.980000  0.981667  1.000000  1.000000  0.738333  0.998333  0.981667  0.996667  1.000000  0.985000  1.000000  0.868333  0.995000  0.998333  0.983333  0.998333  0.821667  0.998333  0.991667  0.988333  0.971667  0.991667  0.993333  0.996667  0.998333  0.965000  0.998333  0.981667  0.995000  0.000000  0.981667  0.485000  0.208333  1.000000  0.991667  0.996667  1.000000  0.983333  0.885000  0.988333  0.988333  0.968333  1.000000  0.995000  0.950000  0.991667  0.990000  0.991667  0.993333  0.990000  0.995000  0.996667  1.000000  0.995000  0.998333  0.995000  0.958333  0.993333  0.535000  0.995000  0.825000  0.698333  0.998333  1.000000  0.976667  0.993333  0.998333  0.933333  0.983333  0.995000  0.818333  0.996667  0.801667  0.990000  1.000000  0.995000  0.996667  0.931667  1.000000  0.926667  0.996667  0.686667  0.996667  0.996667  0.988333  0.478333  0.998333  0.663333  0.996667  0.996667  1.000000  0.996667  1.000000  1.000000  0.975000  0.996667  0.988333  0.473333  0.648333  0.993333  0.985000  0.975000  0.730000  0.116667  0.996667  0.985000  1.000000  0.986667  0.986667  0.996667  0.995000  0.990000  0.985000  0.833333  0.998333  0.000000  0.995000  0.986667  0.995000  0.963333  0.983333  0.998333  0.733333  0.955000  1.000000  0.988333  0.985000  0.996667  0.555000  0.085000  0.990000  0.998333  0.985000  0.991667  0.988333  0.998333  0.936667  0.698333  0.993333  0.950000  1.000000  0.986667  1.000000  0.918333  0.076667  1.000000  0.996667  0.996667  0.663333  0.981667  0.995000  0.966667  0.988333  0.998333  1.000000  0.996667  0.998333  0.973333  0.996667  0.986667  0.960000  0.998333  0.998333  0.030000  0.995000  0.981667  0.996667  0.598333  0.990000  0.948333  0.995000  0.400000  0.988333  0.990000  0.996667  0.996667  0.981667  0.993333  0.948333  0.998333  0.996667  0.995000  0.996667  0.996667  0.988333  0.983333  0.988333  0.996667  0.960000  0.996667  0.988333  0.000000  0.975000  0.991667  0.996667  0.970000  0.993333  0.998333  0.000000  0.990000  0.991667  0.981667  1.000000  0.998333  0.971667  0.000000  0.990000  0.895000  0.613333  0.996667  0.990000  0.988333  0.995000  0.998333  0.983333  0.998333  0.535000  0.958333  0.938333  0.998333  0.998333  0.000000  0.996667  0.986667  0.995000  0.983333  0.996667  0.980000  0.986667  0.976667  0.938333  0.995000  0.998333  1.000000  0.991667  0.996667  0.998333  0.995000  0.995000  0.571667  0.923333  0.991667  0.988333  0.030000  0.935000  0.998333  0.000000  0.000000  0.995000  0.993333  0.030000  0.993333  0.998333  0.916667  0.995000  0.988333  0.996667  0.998333  0.961667  0.000000  0.998333  0.996667  0.998333  0.000000  0.980000  0.991667  0.998333  0.981667  0.976667  0.995000  0.978333  0.996667  1.000000  0.573333  0.998333  0.583333  1.000000  0.978333  0.996667  0.981667  0.995000  0.956667  0.483333  0.975000  0.766667  0.998333  0.961667  0.976667  0.606667  0.988333  0.935000  0.995000  0.981667  0.990000  0.968333  0.035000  0.996667  0.108333  0.041667  0.501667  0.000000  0.241667  0.058333  0.000000  0.000000  0.065000  0.000000  0.315000  0.000000  0.000000  0.000000  0.000000  0.701667  0.000000  0.000000  0.048333  0.000000  0.151667  0.000000  0.000000  0.055000  0.030000  0.126667  0.075000  0.000000  0.053333  0.065000  0.000000  0.000000  0.000000  0.088333  0.065000  0.118333  0.308333  0.251667  0.145000  0.086667  0.000000  0.000000  0.216667  0.565000  0.078333  0.000000  0.335000  0.000000  0.946667  0.053333  0.273333  0.211667  0.000000  0.000000  0.298333  0.241667  0.000000  0.000000  0.065000  0.000000  0.000000  0.783333  0.000000  0.000000  0.136667  0.158333  0.000000  0.031667  0.030000  0.731667  0.000000  0.033333  0.033333  0.241667  0.000000  0.105000  0.078333  0.000000  0.036667  0.000000  0.000000  0.216667  0.965000  0.093333  0.000000  0.000000  0.000000  0.030000  0.633333  0.616667  0.038333  0.380000  0.068333  0.178333  0.000000  0.000000  0.273333  0.000000  0.596667  0.000000  0.031667  0.000000  0.000000  0.241667  0.540000  0.273333  0.000000  0.055000  0.030000  0.000000  0.403333  0.063333  0.000000  0.036667  0.111667  0.633333  0.306667  0.000000  0.030000  0.000000  0.155000  0.048333  0.000000  0.248333  0.036667  0.000000  0.000000  0.298333  0.000000  0.000000  0.810000  0.113333  0.035000  0.108333  0.880000  0.000000  0.261667  0.308333  0.373333  0.000000  0.041667  0.000000  0.278333  0.066667  0.465000  0.051667  0.163333  0.041667  0.965000  0.035000  0.000000  0.030000  0.000000  0.000000  0.000000  0.166667  0.066667  0.000000  0.063333  0.075000  0.966667  0.000000  0.075000  0.000000  0.205000  0.038333  0.036667  0.000000  0.000000  0.186667  0.000000  0.031667  0.000000  0.056667  0.126667  0.040000  0.000000  0.480000  0.251667  0.111667  0.280000  0.000000  0.821667  0.265000  0.285000  0.056667  0.030000  0.000000  0.000000  0.030000  0.000000  0.000000  0.000000  0.130000  0.000000  0.231667  0.870000  0.000000  0.000000  0.000000  0.255000  0.000000  0.030000  0.130000  0.370000  0.090000  0.000000  0.123333  0.191667  0.140000  0.030000  0.000000  0.000000  0.000000  0.090000  0.000000  0.000000  0.101667  0.035000  0.000000  0.086667  0.213333  0.000000  0.000000  0.160000  0.068333  0.000000  0.000000  0.000000  0.735000  0.263333  0.666667  0.263333  0.820000  0.000000  0.036667  0.036667  0.206667  0.030000  0.221667  0.035000  0.120000  0.975000  0.000000  0.000000  0.000000  0.411667  0.435000  0.000000  0.403333  0.000000  0.000000  0.110000  0.000000  0.000000  0.211667  0.000000  0.000000  0.000000  0.080000  0.121667  0.000000  0.000000  0.000000  0.433333  0.035000  0.160000  0.000000  0.338333  0.000000  0.000000  0.658333  0.000000  0.000000  0.081667  0.000000  0.496667  0.051667  0.630000  0.345000  0.000000  0.320000  0.030000  0.318333  0.055000  0.000000  0.000000  0.215000  0.000000  0.000000  0.000000  0.043333  0.965000  0.000000  0.035000  0.000000  0.040000  0.000000  0.216667  0.396667  0.608333  0.061667  0.341667  0.053333  0.413333  0.000000  0.000000  0.270000  0.381667  0.135000  0.000000  0.165000  0.405000  0.000000  0.000000  0.118333  0.035000  0.000000  0.000000  0.136667  0.000000  0.000000  0.000000  0.228333  0.035000  0.000000  0.045000  0.036667  0.030000  0.000000  0.031667  0.000000  0.045000  0.000000  0.000000  0.223333  0.545000  0.090000  0.046667  0.000000  0.000000  0.363333  0.258333  0.185000  0.395000  0.000000  0.081667  0.098333  0.000000  0.030000  0.218333  0.000000  0.000000  0.000000  0.000000  0.000000  0.206667  0.000000  0.000000  0.226667  0.000000  0.036667  0.720000  0.603333  0.060000  0.063333  0.000000  0.216667  0.135000  0.541667  0.000000  0.431667  0.000000  0.103333  0.000000  0.000000  0.030000  0.108333  0.511667  0.000000  0.345000  0.000000  0.100000  0.095000  0.461667  0.186667  0.000000  0.218333  0.000000  0.000000  0.000000  0.000000  0.000000  0.698333  0.000000  0.000000  0.430000  0.036667  0.000000  0.143333  0.000000  0.143333  0.000000  0.266667  0.046667  0.000000  0.000000  0.260000  0.000000  0.296667  0.000000  0.191667  0.030000  0.000000  0.036667  0.120000  0.275000  0.000000  0.000000  0.000000  0.000000  0.250000  0.000000  0.958333  0.045000  0.000000  0.201667  0.000000  0.000000  0.000000  0.530000  0.660000  0.133333  0.031667  0.226667  0.000000  0.000000  0.000000  0.055000  0.056667  0.000000  0.000000  0.136667  0.000000  0.000000  0.033333  0.541667  0.048333  0.000000  0.253333  0.048333  0.281667  0.000000  0.296667  0.000000  0.035000  0.055000  0.000000  0.000000  0.030000  0.000000  0.051667  0.000000  0.171667  0.140000  0.128333  0.106667  0.000000  0.120000  0.323333  0.906667  0.658333  0.038333  0.000000  0.000000  0.046667  0.036667  0.030000  0.810000  0.046667  0.186667  0.030000  0.053333  0.000000  0.000000  0.526667  0.000000  0.000000  0.163333  0.396667  0.180000  0.000000  0.000000  0.000000  0.263333  0.030000  0.255000  0.036667  0.306667  0.071667  0.098333  0.000000  0.118333  0.000000  0.000000  0.126667  0.000000  0.000000  0.053333  0.000000  0.118333  0.061667  0.093333  0.000000  0.000000  0.501667  0.000000  0.000000  0.356667  0.000000  0.000000  0.030000  0.000000  0.000000  0.158333  0.426667  0.000000  0.161667  0.128333  0.000000  0.040000  0.091667  0.000000  0.000000  0.501667  0.000000  0.193333  0.030000  0.151667  0.495000  0.263333  0.000000  0.000000  0.116667  0.098333  0.136667  0.000000  0.030000  0.916667  0.160000  0.000000  0.938333  0.320000  0.000000  0.508333  0.393333  0.000000  0.056667  0.000000  0.048333  0.000000  0.113333  0.155000  0.000000  0.000000  0.035000  0.000000  0.855000  0.000000  0.000000  0.041667  0.183333  0.291667  0.000000  0.075000  0.260000  0.000000  0.060000  0.131667  0.066667  0.086667  0.000000  0.000000  0.000000  0.000000  0.078333  0.000000  0.000000  0.000000  0.000000  0.000000  0.035000  0.000000  0.030000  0.156667  0.000000  0.000000  0.045000  0.341667  0.501667  0.090000  0.000000  0.346667  0.046667  0.000000  0.431667  0.000000  0.146667  0.131667  0.000000  0.121667  0.536667  0.053333  0.000000  0.231667  0.000000  0.000000  0.000000  0.060000  0.318333  0.055000  0.000000  0.045000  0.000000  0.000000  0.286667  0.255000  0.391667  0.000000  0.000000  0.030000  0.796667  0.233333  0.000000  0.035000  0.000000  0.168333  0.000000  0.000000  0.078333  0.000000  0.086667  0.000000  0.000000  0.090000  0.051667  0.048333  0.030000  0.100000  0.760000  0.030000  0.000000  0.000000  0.118333  0.000000  0.041667  0.000000  0.108333  0.000000  0.118333  0.055000  0.336667  0.285000  0.033333  0.030000  0.000000  0.080000  0.633333  0.035000  0.030000  0.668333  0.401667  0.000000  0.000000  0.040000  0.088333  0.000000  0.000000  0.036667  0.000000  0.195000  0.000000  0.000000  0.040000  0.000000  0.000000  0.030000  0.130000  0.000000  0.110000  0.173333  0.000000  0.093333  0.191667  0.000000  0.145000  0.000000  0.158333  0.000000  0.000000  0.118333  0.165000  0.136667  0.135000  0.120000  0.040000  0.135000  0.000000  0.000000  0.000000  0.030000  0.000000  0.106667  0.000000  0.000000  0.245000  0.273333  0.000000  0.000000  0.030000  0.030000  0.000000  0.000000  0.045000  0.000000  0.000000  0.758333  0.000000  0.030000  0.000000  0.000000  0.958333  0.450000  0.000000  0.000000  0.118333  0.000000  0.045000  0.000000  0.000000  0.000000  0.968333  0.183333  0.246667  0.000000  0.336667  0.211667  0.041667  0.703333  0.061667  0.251667  0.000000  0.000000  0.030000  0.000000  0.208333  0.000000  0.203333  0.068333  0.000000  0.000000  0.000000  0.223333  0.000000  0.301667  0.000000  0.031667  0.035000  0.000000  0.245000  0.185000  0.140000  0.000000  0.273333  0.326667  0.000000  0.000000  0.000000  0.095000  0.000000  0.038333  0.000000  0.085000  0.000000  0.000000  0.873333  0.000000  0.516667  0.000000  0.000000  0.030000  0.123333  0.965000  0.030000  0.000000  0.040000  0.050000  0.513333  0.000000  0.048333  0.110000  0.313333  0.000000  0.230000  0.000000  0.055000  0.145000  0.070000  0.030000  0.173333  0.103333  0.328333  0.000000  0.460000  0.476667  0.000000  0.000000  0.265000  0.140000  0.000000  0.086667  0.470000  0.076667  0.190000  0.490000  0.000000  0.318333  0.246667  0.000000  0.480000  0.528333  0.000000  0.000000  0.105000  0.000000  0.000000  0.071667  0.000000  0.530000  0.000000  0.113333  0.241667  0.080000  0.386667  0.041667  0.656667  0.000000  0.030000  0.000000  0.205000  0.108333  0.076667  0.415000  0.475000  0.000000  0.060000  0.000000  0.000000  0.000000  0.145000  0.030000  0.070000  0.083333  0.163333  0.458333  0.131667  0.085000  0.220000  0.000000  0.071667  0.000000  0.068333  0.113333  0.216667  0.081667  0.103333  0.316667  0.000000  0.093333  0.046667  0.000000  0.148333  0.000000  0.155000  0.000000  0.040000  0.513333  0.000000  0.031667  0.986667  0.515000  0.850000  0.000000  0.125000  0.030000  0.046667  0.181667  0.000000  0.000000  0.101667  0.000000  0.538333  0.146667  0.966667  0.178333  0.080000  0.826667  0.000000  0.000000  0.128333  0.230000  0.198333  0.170000  0.000000  0.805000  0.030000  0.071667  0.000000  0.000000  0.041667  0.000000  0.000000  0.128333  0.000000  0.035000  0.956667  0.053333  0.205000  0.000000  0.000000  0.000000  0.385000  0.096667  0.068333  0.308333  0.485000  0.070000  0.030000  0.030000  0.000000  0.035000  0.138333  0.520000  0.556667  0.000000  0.803333  0.883333  0.120000  0.113333  0.216667  0.448333  0.000000  0.070000  0.000000  0.248333  0.160000  0.108333  0.000000  0.000000  0.476667  0.000000  0.000000  0.000000  0.000000  0.076667  0.000000  0.088333  0.075000  0.000000  0.000000  0.041667  0.000000  0.673333  0.285000  0.000000  0.000000  0.145000  0.405000  0.410000  0.466667  0.216667  0.956667  0.000000  0.760000  0.050000  0.000000  0.116667  0.061667  0.045000  0.366667  0.000000  0.031667  0.661667  0.085000  0.056667  0.105000  0.576667  0.810000  0.000000  0.000000  0.148333  0.051667  0.101667  0.066667  0.225000  0.000000  0.215000  0.055000  0.000000  0.053333  0.030000  0.213333  0.061667  0.938333  0.951667  0.265000  0.120000  0.096667  0.075000  0.036667  0.000000  0.000000  0.086667  0.038333  0.060000  0.061667  0.161667  0.118333  0.036667  0.620000  0.710000  0.096667  0.061667  0.145000  0.226667  0.043333  0.055000  0.231667  0.000000  0.598333  0.000000  0.000000  0.061667  0.000000  0.000000  0.031667  0.000000  0.110000  0.068333  0.030000  0.093333  0.000000  0.370000  0.395000  0.000000  0.211667  0.000000  0.326667  0.000000  0.000000  0.030000  0.380000  0.000000  0.036667  0.031667  0.110000  0.000000  0.000000  0.000000  0.088333  0.000000  0.030000  0.000000  0.030000  0.528333  0.000000  0.806667  0.000000  0.000000  0.000000  0.150000  0.735000  0.000000  0.000000  0.165000  0.033333  0.048333  0.000000  0.455000  0.000000  0.195000  0.000000  0.000000  0.145000  0.075000  0.073333  0.000000  0.000000  0.036667  0.000000  0.048333  0.231667  0.000000  0.065000  0.066667  0.000000  0.088333  0.141667  0.123333  0.155000  0.455000  0.000000  0.000000  0.363333  0.081667  0.000000  0.081667  0.000000  0.543333  0.030000  0.000000  0.000000  0.000000  0.000000  0.046667  0.843333  0.410000  0.000000  0.000000  0.741667  0.380000  0.000000  0.000000  0.108333  0.000000  0.000000  0.603333  0.038333  0.040000  0.050000  0.678333  0.000000  0.000000  0.841667  0.226667  0.041667  0.098333  0.110000  0.000000  0.031667  0.041667  0.000000  0.048333  0.033333  0.000000  0.000000  0.000000  0.000000  0.035000  0.050000  0.000000  0.036667  0.000000  0.336667  0.806667  0.035000  0.755000  0.000000  0.056667  0.083333  0.000000  0.326667  0.000000  0.451667  0.000000  0.130000  0.000000  0.000000  0.085000  0.000000  0.000000  0.000000  0.000000  0.000000  0.000000  0.325000  0.143333  0.066667  0.000000  0.596667  0.105000  0.000000  0.000000  0.380000  0.030000  0.891667  0.223333  0.041667  0.065000  0.000000  0.740000  0.063333  0.000000  0.000000  0.000000  0.203333  0.000000  0.316667  0.063333  0.000000  0.000000  0.266667  0.000000  0.000000  0.530000  0.798333  0.035000  0.136667  0.000000  0.000000  0.000000  0.843333  0.376667  0.183333  0.000000  0.161667  0.245000  0.468333  0.108333  0.000000  0.751667  0.000000  0.148333  0.000000  0.270000  0.000000  0.881667  0.030000  0.000000  0.000000  0.135000  0.000000  0.030000  0.030000  0.130000  0.208333  0.000000  0.050000  0.000000  0.166667  0.000000  0.000000  0.000000  0.615000  0.000000  0.238333  0.000000  0.000000  0.000000  0.075000  0.040000  0.000000  0.168333  0.000000  0.103333  0.000000  0.730000  0.000000  0.061667  0.048333  0.063333  0.981667  0.048333  0.068333  0.000000  0.000000  0.000000  0.000000  0.205000  0.000000  0.083333  0.056667  0.055000  0.176667  0.768333  0.000000  0.185000  0.048333  0.000000  0.070000  0.313333  0.000000  0.500000  0.186667  0.256667  0.478333  0.035000  0.485000  0.795000  0.030000  0.151667  0.000000  0.000000  0.076667  0.000000  0.000000  0.000000  0.290000  0.131667  0.340000  0.030000  0.030000  0.000000  0.110000  0.030000  0.030000  0.000000  0.000000  0.000000  0.328333  0.051667  0.000000  0.000000  0.000000  0.041667  0.000000  0.000000  0.166667  0.000000  0.133333  0.030000  0.650000  0.141667  0.390000  0.085000  0.135000  0.000000  0.000000  0.413333  0.000000  0.000000  0.900000  0.780000  0.108333  0.031667  0.250000  0.000000  0.000000  0.146667  0.000000  0.000000  0.000000  0.000000  0.030000  0.000000  0.000000  0.053333  0.000000  0.000000  0.000000  0.066667  0.953333  0.000000  0.050000  0.030000  0.000000  0.000000  0.000000  0.900000  0.146667  0.778333  0.305000  0.070000  0.030000  0.410000  0.126667  0.090000  0.191667  0.066667  0.253333  0.000000  0.035000  0.083333  0.000000  0.121667  0.000000  0.228333  0.053333  0.050000  0.000000  0.000000  0.278333  0.663333  0.000000  0.396667  0.000000  0.063333  0.128333  0.966667  0.000000  0.098333  0.825000  0.066667  0.191667  0.121667  0.376667  0.145000  0.073333  0.031667  0.050000  0.000000  0.000000  0.826667  0.076667  0.000000  0.135000  0.125000  0.000000  0.130000  0.748333  0.000000  0.000000  0.000000  0.000000  0.041667  0.000000  0.058333  0.130000  0.806667  0.060000  0.126667  0.330000  0.308333  0.983333  0.031667  0.070000  0.761667  0.030000  0.125000  0.218333  0.185000  0.030000  0.500000  0.000000  0.116667  0.066667  0.033333  0.043333  0.118333  0.045000  0.043333  0.000000  0.206667  0.041667  0.000000  0.000000  0.000000  0.295000  0.125000  0.000000  0.080000  0.520000  0.510000  0.171667  0.831667  0.000000  0.000000  0.100000  0.065000  0.000000  0.000000  0.596667  0.061667  0.000000  0.035000  0.356667  0.175000  0.608333  0.363333  0.153333  0.798333  0.105000  0.260000  0.385000  0.000000  0.036667  0.071667  0.000000  0.030000  0.000000  0.130000  0.316667  0.233333  0.040000  0.041667  0.155000  0.096667  0.000000  0.120000  0.138333  0.030000  0.030000  0.056667  0.186667  0.036667  0.730000  0.000000  0.053333  0.053333  0.000000  0.000000  0.000000  0.000000  0.185000  0.115000  0.093333  0.000000  0.100000  0.066667  0.000000  0.038333  0.000000  0.061667  0.178333  0.693333  0.278333  0.000000  0.635000  0.000000  0.081667  0.000000  0.170000  0.000000  0.070000  0.140000  0.000000  0.000000  0.491667  0.000000  0.135000  0.213333  0.076667  0.761667  0.000000  0.000000  0.100000  0.266667  0.426667  0.108333  0.000000  0.000000  0.053333  0.825000  0.068333  0.000000  0.068333  0.000000  0.000000  0.000000  0.158333  0.000000  0.045000  0.030000  0.548333  0.033333  0.035000  0.050000  0.086667  0.000000  0.000000  0.041667  0.000000  0.806667  0.031667  0.000000  0.000000  0.270000  0.065000  0.155000  0.000000  0.030000  0.190000  0.065000  0.081667  0.125000  0.041667  0.803333  0.128333  0.103333  0.000000  0.000000  0.166667  0.491667  0.000000  0.041667  0.138333  0.386667  0.000000  0.000000  
'pneumoniae TIGR4'      0.031667  0.000000  0.000000  0.000000  0.050000  0.030000  0.133333  0.000000  0.000000  0.108333  0.000000  0.000000  0.030000  0.095000  0.000000  0.000000  0.256667  0.073333  0.000000  0.000000  0.000000  0.000000  0.035000  0.035000  0.040000  0.000000  0.030000  0.000000  0.180000  0.000000  0.861667  0.098333  0.000000  0.000000  0.000000  0.000000  0.000000  0.391667  0.138333  0.050000  0.000000  0.065000  0.136667  0.080000  0.050000  0.000000  0.240000  0.000000  0.330000  0.000000  0.000000  0.000000  0.966667  0.273333  0.256667  0.000000  0.331667  0.000000  0.145000  0.000000  0.103333  0.000000  0.000000  0.000000  0.423333  0.000000  0.000000  0.081667  0.486667  0.000000  0.035000  0.158333  0.000000  0.091667  0.000000  0.756667  0.796667  0.000000  0.000000  0.000000  0.000000  0.263333  0.000000  0.000000  0.000000  0.743333  0.030000  0.363333  0.433333  0.068333  0.250000  0.000000  0.045000  0.338333  0.145000  0.030000  0.183333  0.000000  0.078333  0.036667  0.000000  0.110000  0.000000  0.060000  0.000000  0.000000  0.000000  0.075000  0.035000  0.000000  0.036667  0.000000  0.048333  0.133333  0.863333  0.000000  0.126667  0.030000  0.000000  0.031667  0.000000  0.000000  0.000000  0.000000  0.000000  0.000000  0.130000  0.000000  0.000000  0.076667  0.095000  0.000000  0.111667  0.255000  0.000000  0.056667  0.033333  0.000000  0.000000  0.000000  0.000000  0.000000  0.320000  0.000000  0.000000  0.228333  0.256667  0.000000  0.000000  0.290000  0.000000  0.076667  0.520000  0.000000  0.075000  0.068333  0.046667  0.420000  0.058333  0.000000  0.000000  0.030000  0.000000  0.030000  0.063333  0.000000  0.000000  0.245000  0.000000  0.000000  0.000000  0.000000  0.000000  0.000000  0.158333  0.000000  0.086667  0.000000  0.033333  0.000000  0.030000  0.046667  0.035000  0.000000  0.635000  0.000000  0.000000  0.000000  0.000000  0.000000  0.000000  0.110000  0.000000  0.000000  0.000000  0.030000  0.053333  0.000000  0.931667  0.738333  0.000000  0.000000  0.000000  0.000000  0.000000  0.000000  0.030000  0.000000  0.000000  0.000000  0.000000  0.261667  0.131667  0.000000  0.000000  0.000000  0.000000  0.051667  0.031667  0.000000  0.881667  0.256667  0.000000  0.225000  0.511667  0.000000  0.141667  0.036667  0.090000  0.116667  0.000000  0.000000  0.000000  0.000000  0.000000  0.000000  0.000000  0.030000  0.031667  0.923333  0.000000  0.575000  0.030000  0.091667  0.000000  0.360000  0.000000  0.101667  0.000000  0.000000  0.218333  0.031667  0.000000  0.000000  0.161667  0.525000  0.000000  0.296667  0.000000  0.121667  0.000000  0.000000  0.000000  0.000000  0.000000  0.325000  0.063333  0.031667  0.036667  0.146667  0.000000  0.183333  0.146667  0.000000  0.000000  0.155000  0.000000  0.000000  0.065000  0.120000  0.058333  0.650000  0.000000  0.036667  0.038333  0.000000  0.000000  0.046667  0.138333  0.118333  0.755000  0.508333  0.000000  0.000000  0.000000  0.000000  0.000000  0.031667  0.203333  0.605000  0.411667  0.035000  0.000000  0.270000  0.040000  0.381667  0.128333  0.000000  0.000000  0.091667  0.121667  0.320000  0.090000  0.000000  0.000000  0.000000  0.030000  0.051667  0.031667  0.030000  0.000000  0.255000  0.873333  0.000000  0.000000  0.296667  0.060000  0.000000  0.230000  0.000000  0.436667  0.181667  0.000000  0.030000  0.056667  0.000000  0.000000  0.248333  0.605000  0.000000  0.000000  0.000000  0.035000  0.000000  0.051667  0.000000  0.030000  0.000000  0.030000  0.100000  0.128333  0.000000  0.000000  0.000000  0.098333  0.453333  0.101667  0.036667  0.171667  0.000000  0.000000  0.043333  0.033333  0.590000  0.000000  0.251667  0.000000  0.066667  0.478333  0.191667  0.000000  0.030000  0.030000  0.000000  0.000000  0.000000  0.081667  0.000000  0.253333  0.000000  0.686667  0.030000  0.000000  0.000000  0.000000  0.000000  0.000000  0.031667  0.000000  0.000000  0.053333  0.303333  0.336667  0.000000  0.110000  0.000000  0.070000  0.000000  0.075000  0.000000  0.000000  0.293333  0.030000  0.045000  0.050000  0.030000  0.030000  0.063333  0.096667  0.000000  0.535000  0.000000  0.063333  0.303333  0.000000  0.128333  0.000000  0.518333  0.000000  0.031667  0.000000  0.000000  0.240000  0.090000  0.043333  0.600000  0.000000  0.030000  0.000000  0.163333  0.216667  0.000000  0.000000  0.803333  0.198333  0.000000  0.101667  0.030000  0.000000  0.050000  0.486667  0.476667  0.060000  0.078333  0.000000  0.000000  0.096667  0.450000  0.000000  0.113333  0.095000  0.765000  0.060000  0.261667  0.000000  0.055000  0.046667  0.045000  0.035000  0.000000  0.000000  0.388333  0.031667  0.978333  0.238333  0.136667  0.000000  0.000000  0.000000  0.000000  0.000000  0.000000  0.123333  0.000000  0.000000  0.000000  0.000000  0.000000  0.000000  0.000000  0.000000  0.000000  0.000000  0.000000  0.000000  0.000000  0.000000  0.105000  0.000000  0.110000  0.131667  0.095000  0.000000  0.035000  0.696667  0.065000  0.728333  0.948333  0.000000  0.000000  0.000000  0.000000  0.138333  0.125000  0.053333  0.173333  0.000000  0.256667  0.635000  0.000000  0.000000  0.035000  0.000000  0.000000  0.000000  0.000000  0.000000  0.000000  0.096667  0.056667  0.000000  0.076667  0.196667  0.055000  0.253333  0.000000  0.000000  0.000000  0.000000  0.088333  0.000000  0.070000  0.000000  0.030000  0.000000  0.060000  0.000000  0.000000  0.030000  0.000000  0.060000  0.000000  0.000000  0.090000  0.000000  0.096667  0.373333  0.223333  0.030000  0.868333  0.521667  0.250000  0.000000  0.871667  0.058333  0.168333  0.113333  0.000000  0.208333  0.456667  0.053333  0.000000  0.000000  0.091667  0.386667  0.058333  0.455000  0.000000  0.000000  0.098333  0.000000  0.000000  0.030000  0.038333  0.000000  0.000000  0.336667  0.000000  0.241667  0.000000  0.000000  0.000000  0.000000  0.166667  0.063333  0.190000  0.000000  0.035000  0.000000  0.000000  0.000000  0.066667  0.031667  0.030000  0.030000  0.500000  0.000000  0.030000  0.206667  0.103333  0.000000  0.088333  0.680000  0.031667  0.911667  0.000000  0.063333  0.000000  0.000000  0.153333  0.298333  0.000000  0.866667  0.035000  0.000000  0.061667  0.033333  0.000000  0.030000  0.000000  0.063333  0.000000  0.030000  0.030000  0.000000  0.058333  0.145000  0.000000  0.000000  0.721667  0.000000  0.160000  0.000000  0.000000  0.000000  0.000000  0.061667  0.000000  0.000000  0.000000  0.000000  0.000000  0.076667  0.000000  0.000000  0.073333  0.000000  0.000000  0.303333  0.066667  0.035000  0.000000  0.146667  0.000000  0.033333  0.195000  0.128333  0.000000  0.000000  0.000000  0.033333  0.396667  0.118333  0.000000  0.040000  0.000000  0.000000  0.030000  0.000000  0.321667  0.000000  0.295000  0.313333  0.000000  0.000000  0.030000  0.000000  0.030000  0.000000  0.000000  0.908333  0.000000  0.060000  0.370000  0.000000  0.080000  0.030000  0.000000  0.068333  0.000000  0.000000  0.680000  0.195000  0.096667  0.290000  0.696667  0.035000  0.000000  0.158333  0.030000  0.110000  0.000000  0.000000  0.483333  0.000000  0.000000  0.000000  0.000000  0.055000  0.971667  0.045000  0.316667  0.081667  0.000000  0.030000  0.175000  0.033333  0.030000  0.000000  0.216667  0.000000  0.000000  0.030000  0.000000  0.065000  0.501667  0.000000  0.000000  0.000000  0.000000  0.000000  0.000000  0.000000  0.748333  0.060000  0.536667  0.766667  0.000000  0.266667  0.940000  0.030000  0.000000  0.000000  0.000000  0.000000  0.000000  0.243333  0.325000  0.036667  0.000000  0.000000  0.000000  0.000000  0.398333  0.000000  0.485000  0.000000  0.030000  0.261667  0.035000  0.040000  0.055000  0.000000  0.105000  0.201667  0.000000  0.000000  0.000000  0.000000  0.030000  0.143333  0.845000  0.000000  0.030000  0.040000  0.000000  0.123333  0.035000  0.000000  0.045000  0.218333  0.000000  0.170000  0.225000  0.035000  0.031667  0.136667  0.000000  0.000000  0.030000  0.000000  0.081667  0.000000  0.071667  0.000000  0.030000  0.000000  0.030000  0.038333  0.000000  0.000000  0.000000  0.030000  0.000000  0.000000  0.365000  0.000000  0.200000  0.000000  0.000000  0.000000  0.078333  0.435000  0.000000  0.121667  0.545000  0.035000  0.243333  0.000000  0.000000  0.081667  0.060000  0.000000  0.868333  0.090000  0.000000  0.060000  0.036667  0.030000  0.055000  0.075000  0.338333  0.390000  0.030000  0.000000  0.000000  0.191667  0.093333  0.055000  0.031667  0.170000  0.000000  0.091667  0.000000  0.000000  0.401667  0.000000  0.000000  0.000000  0.000000  0.100000  0.000000  0.220000  0.378333  0.561667  0.196667  0.000000  0.076667  0.140000  0.800000  0.000000  0.000000  0.276667  0.000000  0.030000  0.363333  0.000000  0.593333  0.421667  0.000000  0.000000  0.000000  0.571667  0.000000  0.798333  0.000000  0.000000  0.030000  0.051667  0.000000  0.071667  0.035000  0.090000  0.108333  0.000000  0.098333  0.000000  0.000000  0.331667  0.515000  0.098333  0.030000  0.000000  0.000000  0.425000  0.000000  0.000000  0.000000  0.000000  0.046667  0.393333  0.123333  0.056667  0.140000  0.000000  0.000000  0.051667  0.095000  0.068333  0.093333  0.090000  0.000000  0.000000  0.000000  0.083333  0.331667  0.000000  0.000000  0.000000  0.041667  0.000000  0.000000  0.000000  0.055000  0.226667  0.095000  0.000000  0.113333  0.198333  0.000000  0.035000  0.000000  0.408333  0.086667  0.000000  0.035000  0.085000  0.043333  0.000000  0.078333  0.278333  0.103333  0.411667  0.300000  0.301667  0.000000  0.000000  0.040000  0.131667  0.085000  0.000000  0.215000  0.000000  0.393333  0.256667  0.000000  0.048333  0.030000  0.000000  0.140000  0.110000  0.763333  0.048333  0.000000  0.061667  0.030000  0.035000  0.000000  0.406667  0.000000  0.000000  0.251667  0.000000  0.040000  0.216667  0.140000  0.035000  0.035000  0.055000  0.000000  0.000000  0.030000  0.916667  0.000000  0.055000  0.051667  0.000000  0.031667  0.145000  0.070000  0.038333  0.111667  0.030000  0.000000  0.160000  0.071667  0.000000  0.301667  0.035000  0.046667  0.240000  0.000000  0.000000  0.000000  0.091667  0.000000  0.031667  0.000000  0.000000  0.301667  0.030000  0.285000  0.000000  0.215000  0.333333  0.000000  0.000000  0.000000  0.043333  0.216667  0.000000  0.000000  0.000000  0.105000  0.071667  0.030000  0.000000  0.348333  0.063333  0.108333  0.106667  0.040000  0.103333  0.208333  0.000000  0.413333  0.000000  0.220000  0.000000  0.048333  0.030000  0.030000  0.056667  0.036667  0.098333  0.000000  0.400000  0.035000  0.000000  0.046667  0.000000  0.000000  0.048333  0.000000  0.373333  0.033333  0.213333  0.118333  0.030000  0.073333  0.165000  0.191667  0.000000  0.646667  0.330000  0.000000  0.285000  0.251667  0.885000  0.000000  0.816667  0.208333  0.180000  0.000000  0.000000  0.000000  0.040000  0.443333  0.198333  0.036667  0.215000  0.000000  0.090000  0.000000  0.493333  0.000000  0.040000  0.326667  0.040000  0.000000  0.193333  0.096667  0.921667  0.085000  0.030000  0.093333  0.658333  0.000000  0.180000  0.000000  0.000000  0.053333  0.000000  0.000000  0.000000  0.216667  0.060000  0.000000  0.076667  0.038333  0.030000  0.610000  0.921667  0.083333  0.000000  0.035000  0.698333  0.561667  0.073333  0.000000  0.126667  0.066667  0.035000  0.046667  0.443333  0.000000  0.361667  0.403333  0.031667  0.000000  0.000000  0.000000  0.390000  0.180000  0.000000  0.070000  0.035000  0.000000  0.545000  0.040000  0.000000  0.000000  0.681667  0.000000  0.180000  0.450000  0.000000  0.276667  0.000000  0.000000  0.160000  0.000000  0.101667  0.000000  0.030000  0.000000  0.000000  0.000000  0.000000  0.000000  0.000000  0.000000  0.326667  0.210000  0.000000  0.070000  0.000000  0.766667  0.000000  0.000000  0.173333  0.116667  0.601667  0.000000  0.000000  0.000000  0.053333  0.045000  0.065000  0.061667  0.000000  0.000000  0.065000  0.113333  0.155000  0.000000  0.038333  0.000000  0.000000  0.100000  0.000000  0.000000  0.656667  0.165000  0.000000  0.865000  0.000000  0.133333  0.520000  0.375000  0.068333  0.495000  0.000000  0.000000  0.101667  0.283333  0.030000  0.030000  0.345000  0.000000  0.171667  0.040000  0.076667  0.078333  0.106667  0.000000  0.000000  0.000000  0.035000  0.000000  0.040000  0.171667  0.000000  0.031667  0.306667  0.000000  0.000000  0.071667  0.030000  0.068333  0.000000  0.388333  0.411667  0.051667  0.000000  0.051667  0.000000  0.000000  0.076667  0.030000  0.080000  0.000000  0.000000  0.198333  0.263333  0.300000  0.000000  0.000000  0.000000  0.000000  0.035000  0.040000  0.000000  0.000000  0.000000  0.110000  0.000000  0.100000  0.000000  0.333333  0.000000  0.118333  0.255000  0.000000  0.000000  0.000000  0.030000  0.000000  0.000000  0.000000  0.000000  0.280000  0.215000  0.035000  0.031667  0.331667  0.000000  0.000000  0.030000  0.183333  0.000000  0.118333  0.000000  0.556667  0.195000  0.033333  0.000000  0.000000  0.000000  0.436667  0.055000  0.043333  0.030000  0.465000  0.295000  0.000000  0.000000  0.035000  0.060000  0.743333  0.098333  0.000000  0.141667  0.055000  0.063333  0.030000  0.000000  0.078333  0.206667  0.000000  0.110000  0.041667  0.000000  0.000000  0.030000  0.303333  0.000000  0.000000  0.155000  0.000000  0.103333  0.030000  0.708333  0.055000  0.060000  0.066667  0.040000  0.000000  0.036667  0.205000  0.000000  0.275000  0.000000  0.416667  0.158333  0.658333  0.000000  0.000000  0.031667  0.000000  0.000000  0.000000  0.163333  0.000000  0.030000  0.000000  0.000000  0.041667  0.410000  0.035000  0.000000  0.000000  0.000000  0.000000  0.071667  0.093333  0.208333  0.000000  0.153333  0.041667  0.035000  0.165000  0.118333  0.093333  0.205000  0.078333  0.058333  0.183333  0.166667  0.173333  0.135000  0.000000  0.428333  0.031667  0.000000  0.000000  0.000000  0.000000  0.000000  0.033333  0.056667  0.626667  0.113333  0.000000  0.000000  0.093333  0.485000  0.000000  0.063333  0.113333  0.056667  0.000000  0.076667  0.000000  0.793333  0.713333  0.100000  0.000000  0.000000  0.033333  0.155000  0.131667  0.505000  0.000000  0.000000  0.123333  0.251667  0.545000  0.436667  0.501667  0.045000  0.000000  0.155000  0.286667  0.138333  0.000000  0.170000  0.175000  0.000000  0.093333  0.000000  0.000000  0.156667  0.000000  0.101667  0.163333  0.000000  0.073333  0.173333  0.000000  0.056667  0.000000  0.271667  0.045000  0.000000  0.000000  0.081667  0.000000  0.000000  0.821667  0.000000  0.055000  0.038333  0.048333  0.050000  0.000000  0.030000  0.030000  0.126667  0.000000  0.041667  0.000000  0.196667  0.036667  0.040000  0.000000  0.000000  0.378333  0.530000  0.110000  0.043333  0.000000  0.035000  0.000000  0.030000  0.420000  0.243333  0.040000  0.351667  0.565000  0.000000  0.000000  0.098333  0.000000  0.036667  0.320000  0.266667  0.000000  0.816667  0.318333  0.820000  0.173333  0.000000  0.000000  0.055000  0.000000  0.000000  0.190000  0.000000  0.045000  0.000000  0.031667  0.093333  0.415000  0.075000  0.000000  0.000000  0.000000  0.000000  0.351667  0.000000  0.070000  0.000000  0.090000  0.190000  0.000000  0.035000  0.000000  0.000000  0.188333  0.030000  0.000000  0.128333  0.201667  0.000000  0.186667  0.040000  0.035000  0.056667  0.000000  0.000000  0.068333  0.000000  0.000000  0.030000  0.000000  0.000000  0.031667  0.213333  0.095000  0.096667  0.168333  0.048333  0.086667  0.051667  0.000000  0.141667  0.175000  0.200000  0.078333  0.000000  0.031667  0.096667  0.128333  0.033333  0.148333  0.000000  0.051667  0.303333  0.000000  0.395000  0.000000  0.798333  0.035000  0.000000  0.000000  0.060000  0.050000  0.000000  0.000000  0.396667  0.000000  0.090000  0.301667  0.035000  0.106667  0.000000  0.000000  0.031667  0.000000  0.133333  0.035000  0.000000  0.000000  0.221667  0.078333  0.095000  0.841667  0.000000  0.040000  0.063333  0.203333  0.056667  0.245000  0.171667  0.185000  0.563333  0.358333  0.156667  0.075000  0.035000  0.246667  0.000000  0.000000  0.030000  0.043333  0.066667  0.000000  0.273333  0.250000  0.000000  0.985000  0.993333  0.685000  0.996667  0.993333  0.995000  0.990000  0.678333  0.998333  0.981667  1.000000  0.993333  0.993333  0.998333  0.995000  0.981667  0.998333  0.983333  0.591667  0.993333  0.995000  0.831667  0.996667  0.998333  1.000000  0.995000  0.988333  0.821667  0.980000  0.993333  1.000000  0.998333  0.968333  0.986667  0.993333  0.998333  0.991667  0.988333  0.905000  0.996667  0.755000  0.998333  1.000000  0.993333  0.998333  0.996667  0.000000  1.000000  1.000000  0.543333  0.971667  0.998333  0.986667  0.963333  0.968333  0.930000  0.948333  0.986667  0.910000  0.920000  0.983333  0.966667  0.988333  0.988333  0.998333  0.993333  0.998333  0.993333  0.996667  0.878333  0.988333  0.971667  0.996667  0.993333  0.638333  0.996667  0.993333  0.986667  0.968333  0.176667  0.958333  0.991667  0.990000  1.000000  0.993333  0.996667  0.996667  0.985000  0.965000  1.000000  0.000000  0.995000  0.988333  0.996667  1.000000  0.995000  0.635000  0.035000  0.995000  0.998333  0.985000  0.863333  0.995000  0.985000  0.993333  0.920000  0.993333  0.998333  0.998333  0.995000  0.970000  0.996667  0.355000  0.990000  0.996667  0.965000  0.998333  0.793333  0.956667  0.948333  0.988333  0.995000  0.958333  0.808333  0.996667  0.450000  0.963333  0.981667  0.998333  0.996667  0.655000  0.998333  0.983333  0.966667  0.990000  0.991667  0.998333  0.965000  0.996667  0.998333  0.986667  0.998333  0.998333  1.000000  0.991667  0.998333  0.948333  1.000000  0.000000  1.000000  0.998333  0.956667  0.995000  0.995000  0.986667  0.990000  0.996667  0.173333  0.000000  1.000000  0.981667  0.995000  0.975000  0.000000  0.966667  0.998333  0.985000  1.000000  0.988333  0.976667  0.920000  0.993333  0.608333  0.998333  1.000000  0.988333  0.983333  0.616667  0.381667  0.993333  1.000000  0.878333  0.996667  0.981667  0.986667  0.556667  0.956667  0.961667  1.000000  0.746667  0.991667  0.993333  0.993333  1.000000  0.505000  0.993333  0.996667  0.948333  0.996667  0.755000  0.986667  0.988333  0.983333  0.990000  0.833333  0.941667  0.980000  0.985000  0.916667  0.991667  0.786667  0.540000  0.968333  0.958333  0.998333  0.980000  0.993333  0.983333  0.983333  0.998333  0.986667  0.996667  1.000000  0.981667  0.935000  0.978333  0.971667  0.938333  0.996667  1.000000  0.995000  0.993333  1.000000  0.033333  0.000000  0.976667  0.033333  0.983333  1.000000  1.000000  0.993333  0.995000  0.998333  1.000000  0.458333  0.993333  0.976667  0.000000  1.000000  0.990000  0.993333  0.990000  0.961667  0.996667  0.988333  0.601667  0.938333  0.985000  0.983333  0.966667  0.961667  0.885000  0.981667  0.995000  0.936667  0.985000  0.998333  0.986667  0.991667  0.636667  0.996667  0.995000  0.970000  0.998333  0.996667  0.996667  0.998333  1.000000  1.000000  0.991667  0.988333  0.993333  1.000000  0.988333  0.996667  0.996667  0.988333  0.976667  0.983333  0.998333  0.993333  0.998333  0.998333  0.971667  0.975000  0.578333  0.998333  0.998333  0.988333  0.991667  0.996667  0.978333  0.983333  0.988333  0.988333  0.101667  0.986667  0.000000  0.731667  0.990000  0.995000  0.995000  0.996667  0.986667  0.995000  1.000000  0.985000  0.971667  0.730000  0.986667  0.996667  0.965000  0.988333  0.985000  0.995000  0.996667  1.000000  0.998333  0.800000  0.998333  0.998333  0.998333  0.948333  1.000000  0.995000  1.000000  0.996667  0.998333  0.996667  0.958333  0.978333  0.951667  0.998333  0.975000  0.510000  0.985000  0.693333  0.983333  0.971667  0.578333  0.996667  0.980000  0.998333  0.978333  0.993333  0.976667  0.961667  0.970000  0.983333  0.981667  0.970000  0.960000  0.918333  0.963333  1.000000  0.986667  0.996667  0.998333  0.996667  0.915000  0.976667  0.978333  0.601667  0.563333  0.990000  0.845000  0.996667  0.980000  0.918333  0.996667  0.983333  0.998333  0.993333  0.996667  0.955000  0.983333  1.000000  0.998333  0.998333  0.873333  0.995000  0.998333  0.820000  0.543333  0.996667  0.995000  0.763333  1.000000  0.661667  0.988333  0.986667  1.000000  1.000000  1.000000  1.000000  1.000000  1.000000  0.986667  1.000000  1.000000  1.000000  1.000000  1.000000  1.000000  0.988333  1.000000  1.000000  1.000000  1.000000  1.000000  1.000000  0.988333  1.000000  1.000000  1.000000  1.000000  1.000000  1.000000  1.000000  1.000000  1.000000  1.000000  1.000000  1.000000  0.986667  1.000000  1.000000  0.988333  0.988333  1.000000  0.988333  0.988333  0.976667  1.000000  1.000000  1.000000  1.000000  1.000000  0.976667  0.986667  0.605000  1.000000  1.000000  0.976667  1.000000  0.503333  0.975000  1.000000  1.000000  1.000000  0.515000  1.000000  1.000000  1.000000  1.000000  1.000000  1.000000  1.000000  1.000000  1.000000  1.000000  1.000000  1.000000  1.000000  0.875000  0.976667  1.000000  1.000000  0.975000  1.000000  1.000000  1.000000  0.976667  1.000000  1.000000  1.000000  0.805000  0.988333  1.000000  0.988333  1.000000  0.845000  1.000000  1.000000  1.000000  1.000000  1.000000  1.000000  1.000000  1.000000  1.000000  1.000000  1.000000  0.985000  0.998333  1.000000  1.000000  0.988333  1.000000  0.988333  1.000000  1.000000  1.000000  1.000000  0.988333  1.000000  1.000000  1.000000  1.000000  1.000000  1.000000  1.000000  1.000000  1.000000  1.000000  1.000000  1.000000  1.000000  0.968333  1.000000  1.000000  1.000000  1.000000  1.000000  0.976667  0.991667  1.000000  1.000000  1.000000  1.000000  1.000000  0.988333  0.988333  1.000000  1.000000  1.000000  1.000000  0.961667  1.000000  1.000000  1.000000  1.000000  1.000000  1.000000  1.000000  1.000000  1.000000  1.000000  1.000000  0.976667  1.000000  0.570000  1.000000  0.828333  0.976667  1.000000  1.000000  0.991667  1.000000  1.000000  1.000000  1.000000  1.000000  0.821667  1.000000  1.000000  1.000000  1.000000  1.000000  1.000000  1.000000  1.000000  0.941667  1.000000  1.000000  1.000000  1.000000  0.988333  0.491667  1.000000  1.000000  1.000000  1.000000  1.000000  1.000000  1.000000  1.000000  0.975000  1.000000  0.988333  0.475000  0.965000  1.000000  0.988333  1.000000  0.731667  1.000000  1.000000  0.988333  1.000000  0.988333  1.000000  1.000000  1.000000  1.000000  0.986667  0.981667  1.000000  1.000000  1.000000  0.986667  1.000000  1.000000  0.988333  1.000000  1.000000  1.000000  1.000000  1.000000  0.988333  1.000000  0.868333  1.000000  1.000000  1.000000  1.000000  1.000000  1.000000  1.000000  1.000000  0.988333  1.000000  1.000000  1.000000  0.988333  1.000000  0.828333  1.000000  1.000000  1.000000  1.000000  0.988333  0.988333  1.000000  1.000000  0.988333  1.000000  1.000000  1.000000  1.000000  0.976667  1.000000  0.986667  0.966667  1.000000  1.000000  1.000000  1.000000  0.986667  1.000000  0.988333  1.000000  0.950000  1.000000  1.000000  0.988333  1.000000  1.000000  1.000000  1.000000  1.000000  1.000000  1.000000  1.000000  1.000000  1.000000  1.000000  1.000000  1.000000  1.000000  1.000000  1.000000  1.000000  0.988333  1.000000  0.988333  1.000000  1.000000  0.988333  1.000000  1.000000  1.000000  1.000000  1.000000  1.000000  1.000000  1.000000  1.000000  1.000000  1.000000  0.988333  1.000000  1.000000  1.000000  1.000000  1.000000  1.000000  0.976667  1.000000  1.000000  1.000000  0.948333  1.000000  1.000000  1.000000  1.000000  0.988333  1.000000  0.988333  1.000000  1.000000  1.000000  0.976667  1.000000  1.000000  1.000000  1.000000  1.000000  1.000000  1.000000  1.000000  1.000000  0.571667  1.000000  1.000000  0.988333  0.988333  1.000000  1.000000  0.988333  1.000000  1.000000  1.000000  0.500000  1.000000  1.000000  0.986667  1.000000  1.000000  1.000000  1.000000  1.000000  0.976667  1.000000  1.000000  1.000000  1.000000  1.000000  1.000000  1.000000  1.000000  1.000000  1.000000  0.988333  1.000000  1.000000  1.000000  1.000000  0.585000  1.000000  1.000000  1.000000  0.986667  1.000000  0.965000  0.485000  0.988333  0.771667  1.000000  1.000000  0.988333  0.570000  1.000000  1.000000  1.000000  1.000000  1.000000  1.000000  0.975000  1.000000  0.108333  0.041667  0.511667  0.030000  0.241667  0.058333  0.000000  0.000000  0.066667  0.000000  0.321667  0.000000  0.055000  0.000000  0.000000  0.703333  0.000000  0.000000  0.000000  0.000000  0.151667  0.000000  0.000000  0.055000  0.030000  0.126667  0.075000  0.000000  0.053333  0.065000  0.000000  0.000000  0.033333  0.086667  0.066667  0.136667  0.308333  0.251667  0.145000  0.086667  0.000000  0.000000  0.216667  0.565000  0.078333  0.000000  0.333333  0.000000  0.946667  0.070000  0.273333  0.213333  0.000000  0.000000  0.298333  0.241667  0.000000  0.000000  0.065000  0.000000  0.000000  0.783333  0.000000  0.000000  0.135000  0.158333  0.000000  0.031667  0.030000  0.731667  0.000000  0.033333  0.033333  0.175000  0.000000  0.105000  0.078333  0.000000  0.036667  0.000000  0.000000  0.216667  0.961667  0.093333  0.000000  0.000000  0.030000  0.030000  0.633333  0.508333  0.038333  0.380000  0.068333  0.180000  0.030000  0.000000  0.271667  0.000000  0.595000  0.000000  0.031667  0.000000  0.000000  0.241667  0.541667  0.156667  0.000000  0.055000  0.030000  0.000000  0.401667  0.063333  0.000000  0.036667  0.110000  0.396667  0.306667  0.000000  0.030000  0.000000  0.155000  0.048333  0.000000  0.248333  0.000000  0.000000  0.000000  0.298333  0.000000  0.000000  0.805000  0.113333  0.040000  0.168333  0.878333  0.000000  0.261667  0.370000  0.373333  0.000000  0.041667  0.000000  0.280000  0.066667  0.465000  0.051667  0.161667  0.041667  0.965000  0.035000  0.000000  0.030000  0.040000  0.053333  0.033333  0.166667  0.066667  0.000000  0.063333  0.000000  0.966667  0.000000  0.075000  0.000000  0.205000  0.038333  0.036667  0.000000  0.000000  0.188333  0.000000  0.031667  0.000000  0.056667  0.125000  0.040000  0.000000  0.481667  0.251667  0.111667  0.280000  0.000000  0.828333  0.263333  0.283333  0.056667  0.030000  0.000000  0.000000  0.030000  0.000000  0.000000  0.000000  0.130000  0.000000  0.233333  0.868333  0.000000  0.000000  0.000000  0.255000  0.000000  0.030000  0.130000  0.370000  0.090000  0.000000  0.228333  0.191667  0.140000  0.030000  0.000000  0.000000  0.000000  0.105000  0.000000  0.000000  0.101667  0.040000  0.000000  0.091667  0.215000  0.000000  0.000000  0.176667  0.068333  0.000000  0.000000  0.000000  0.738333  0.265000  0.661667  0.263333  0.820000  0.000000  0.036667  0.036667  0.206667  0.030000  0.225000  0.035000  0.118333  0.973333  0.000000  0.030000  0.000000  0.411667  0.435000  0.000000  0.403333  0.000000  0.000000  0.110000  0.000000  0.000000  0.220000  0.000000  0.000000  0.000000  0.080000  0.121667  0.000000  0.000000  0.000000  0.433333  0.035000  0.176667  0.000000  0.338333  0.000000  0.000000  0.658333  0.000000  0.000000  0.063333  0.000000  0.555000  0.051667  0.631667  0.345000  0.000000  0.321667  0.030000  0.318333  0.055000  0.000000  0.000000  0.215000  0.000000  0.000000  0.000000  0.043333  0.965000  0.000000  0.035000  0.000000  0.040000  0.000000  0.216667  0.396667  0.590000  0.061667  0.000000  0.000000  0.411667  0.000000  0.000000  0.263333  0.518333  0.135000  0.000000  0.165000  0.403333  0.000000  0.145000  0.115000  0.035000  0.000000  0.000000  0.136667  0.000000  0.000000  0.000000  0.230000  0.035000  0.000000  0.000000  0.036667  0.030000  0.000000  0.031667  0.000000  0.045000  0.000000  0.000000  0.225000  0.543333  0.090000  0.115000  0.000000  0.000000  0.363333  0.258333  0.185000  0.395000  0.000000  0.093333  0.096667  0.000000  0.030000  0.218333  0.000000  0.045000  0.000000  0.000000  0.000000  0.206667  0.000000  0.000000  0.226667  0.000000  0.036667  0.720000  0.603333  0.030000  0.036667  0.000000  0.216667  0.135000  0.543333  0.000000  0.765000  0.000000  0.103333  0.000000  0.000000  0.030000  0.110000  0.511667  0.000000  0.321667  0.000000  0.100000  0.096667  0.200000  0.186667  0.000000  0.491667  0.000000  0.000000  0.000000  0.000000  0.000000  0.700000  0.000000  0.000000  0.533333  0.036667  0.000000  0.143333  0.000000  0.145000  0.000000  0.266667  0.046667  0.000000  0.000000  0.258333  0.000000  0.331667  0.000000  0.191667  0.030000  0.000000  0.036667  0.125000  0.275000  0.000000  0.000000  0.000000  0.000000  0.250000  0.000000  0.956667  0.045000  0.000000  0.201667  0.000000  0.030000  0.000000  0.528333  0.661667  0.131667  0.031667  0.226667  0.000000  0.000000  0.000000  0.055000  0.056667  0.000000  0.000000  0.136667  0.000000  0.000000  0.033333  0.543333  0.048333  0.000000  0.253333  0.048333  0.283333  0.000000  0.326667  0.000000  0.035000  0.055000  0.000000  0.000000  0.000000  0.000000  0.051667  0.000000  0.171667  0.136667  0.128333  0.106667  0.000000  0.120000  0.323333  0.906667  0.661667  0.038333  0.000000  0.000000  0.046667  0.036667  0.030000  0.805000  0.046667  0.186667  0.030000  0.053333  0.000000  0.000000  0.526667  0.000000  0.000000  0.163333  0.398333  0.180000  0.030000  0.000000  0.000000  0.263333  0.030000  0.253333  0.036667  0.318333  0.080000  0.098333  0.000000  0.118333  0.000000  0.000000  0.110000  0.000000  0.000000  0.053333  0.000000  0.118333  0.061667  0.093333  0.000000  0.000000  0.503333  0.000000  0.000000  0.356667  0.000000  0.000000  0.030000  0.000000  0.000000  0.158333  0.426667  0.000000  0.161667  0.128333  0.000000  0.040000  0.091667  0.000000  0.000000  0.501667  0.000000  0.261667  0.030000  0.151667  0.493333  0.265000  0.000000  0.030000  0.116667  0.098333  0.136667  0.000000  0.030000  0.918333  0.160000  0.000000  0.938333  0.320000  0.000000  0.508333  0.393333  0.000000  0.056667  0.000000  0.048333  0.000000  0.113333  0.155000  0.000000  0.000000  0.035000  0.000000  0.850000  0.000000  0.000000  0.041667  0.183333  0.291667  0.000000  0.075000  0.260000  0.000000  0.060000  0.131667  0.066667  0.086667  0.000000  0.000000  0.000000  0.000000  0.078333  0.000000  0.000000  0.000000  0.000000  0.000000  0.035000  0.000000  0.030000  0.156667  0.000000  0.000000  0.045000  0.345000  0.788333  0.090000  0.000000  0.346667  0.046667  0.000000  0.431667  0.000000  0.140000  0.131667  0.000000  0.121667  0.536667  0.053333  0.000000  0.231667  0.000000  0.000000  0.000000  0.060000  0.318333  0.055000  0.000000  0.040000  0.000000  0.000000  0.285000  0.255000  0.395000  0.000000  0.000000  0.000000  0.796667  0.233333  0.000000  0.000000  0.000000  0.168333  0.000000  0.000000  0.075000  0.000000  0.086667  0.000000  0.000000  0.090000  0.051667  0.041667  0.030000  0.120000  0.761667  0.030000  0.000000  0.000000  0.118333  0.000000  0.041667  0.000000  0.086667  0.000000  0.116667  0.055000  0.321667  0.286667  0.033333  0.030000  0.000000  0.080000  0.633333  0.000000  0.000000  0.668333  0.401667  0.000000  0.000000  0.040000  0.088333  0.000000  0.000000  0.036667  0.000000  0.193333  0.000000  0.000000  0.100000  0.000000  0.000000  0.030000  0.128333  0.000000  0.110000  0.171667  0.000000  0.093333  0.191667  0.000000  0.145000  0.000000  0.158333  0.000000  0.000000  0.118333  0.165000  0.136667  0.285000  0.120000  0.040000  0.135000  0.000000  0.000000  0.000000  0.030000  0.000000  0.101667  0.000000  0.000000  0.240000  0.273333  0.000000  0.000000  0.030000  0.030000  0.000000  0.000000  0.045000  0.000000  0.000000  0.758333  0.000000  0.030000  0.000000  0.000000  0.958333  0.473333  0.000000  0.000000  0.118333  0.000000  0.045000  0.000000  0.000000  0.000000  0.968333  0.183333  0.248333  0.000000  0.335000  0.211667  0.041667  0.703333  0.061667  0.251667  0.000000  0.000000  0.030000  0.000000  0.208333  0.000000  0.203333  0.068333  0.000000  0.000000  0.000000  0.223333  0.000000  0.301667  0.000000  0.065000  0.035000  0.000000  0.246667  0.156667  0.140000  0.000000  0.273333  0.326667  0.000000  0.000000  0.000000  0.095000  0.000000  0.000000  0.000000  0.086667  0.000000  0.000000  0.000000  0.000000  0.516667  0.000000  0.000000  0.030000  0.123333  0.966667  0.030000  0.000000  0.040000  0.050000  0.511667  0.000000  0.048333  0.108333  0.313333  0.000000  0.230000  0.000000  0.055000  0.145000  0.140000  0.000000  0.173333  0.103333  0.328333  0.000000  0.455000  0.476667  0.000000  0.000000  0.265000  0.140000  0.000000  0.086667  0.470000  0.076667  0.190000  0.490000  0.000000  0.323333  0.246667  0.000000  0.480000  0.528333  0.000000  0.000000  0.280000  0.000000  0.000000  0.071667  0.000000  0.530000  0.000000  0.113333  0.135000  0.043333  0.386667  0.041667  0.656667  0.000000  0.030000  0.000000  0.208333  0.108333  0.076667  0.411667  0.446667  0.000000  0.060000  0.000000  0.000000  0.000000  0.140000  0.030000  0.070000  0.086667  0.163333  0.460000  0.133333  0.085000  0.220000  0.000000  0.071667  0.000000  0.068333  0.113333  0.215000  0.081667  0.105000  0.320000  0.000000  0.093333  0.045000  0.000000  0.150000  0.000000  0.291667  0.000000  0.040000  0.511667  0.000000  0.031667  0.986667  0.470000  0.850000  0.000000  0.125000  0.030000  0.046667  0.183333  0.000000  0.030000  0.101667  0.000000  0.445000  0.146667  0.968333  0.178333  0.080000  0.821667  0.000000  0.000000  0.128333  0.230000  0.198333  0.190000  0.031667  0.805000  0.030000  0.123333  0.000000  0.000000  0.041667  0.000000  0.000000  0.128333  0.000000  0.035000  0.956667  0.053333  0.208333  0.000000  0.000000  0.000000  0.383333  0.098333  0.068333  0.308333  0.485000  0.086667  0.030000  0.030000  0.000000  0.035000  0.143333  0.521667  0.543333  0.000000  0.815000  0.881667  0.116667  0.113333  0.216667  0.450000  0.045000  0.070000  0.000000  0.248333  0.160000  0.108333  0.000000  0.000000  0.478333  0.000000  0.000000  0.031667  0.000000  0.076667  0.000000  0.088333  0.073333  0.000000  0.000000  0.041667  0.000000  0.681667  0.286667  0.000000  0.000000  0.145000  0.423333  0.745000  0.465000  0.215000  0.956667  0.000000  0.768333  0.050000  0.000000  0.116667  0.080000  0.060000  0.366667  0.000000  0.031667  0.661667  0.085000  0.056667  0.280000  0.441667  0.813333  0.000000  0.000000  0.148333  0.051667  0.065000  0.066667  0.443333  0.000000  0.215000  0.055000  0.000000  0.055000  0.030000  0.213333  0.061667  0.936667  0.951667  0.265000  0.120000  0.096667  0.075000  0.036667  0.000000  0.000000  0.086667  0.038333  0.060000  0.063333  0.161667  0.116667  0.036667  0.621667  0.713333  0.096667  0.061667  0.145000  0.226667  0.030000  0.053333  0.231667  0.000000  0.596667  0.000000  0.070000  0.061667  0.000000  0.000000  0.033333  0.000000  0.111667  0.068333  0.030000  0.093333  0.000000  0.370000  0.393333  0.000000  0.211667  0.000000  0.328333  0.000000  0.000000  0.030000  0.380000  0.000000  0.036667  0.031667  0.110000  0.000000  0.000000  0.000000  0.088333  0.000000  0.030000  0.041667  0.030000  0.528333  0.000000  0.805000  0.000000  0.000000  0.000000  0.140000  0.738333  0.000000  0.000000  0.260000  0.033333  0.000000  0.000000  0.455000  0.000000  0.195000  0.000000  0.000000  0.193333  0.075000  0.073333  0.000000  0.000000  0.036667  0.000000  0.048333  0.233333  0.000000  0.065000  0.066667  0.000000  0.088333  0.140000  0.125000  0.291667  0.455000  0.000000  0.000000  0.361667  0.081667  0.000000  0.081667  0.031667  0.490000  0.030000  0.000000  0.000000  0.000000  0.000000  0.046667  0.845000  0.410000  0.000000  0.040000  0.743333  0.381667  0.000000  0.000000  0.108333  0.000000  0.000000  0.603333  0.038333  0.040000  0.050000  0.678333  0.000000  0.000000  0.841667  0.226667  0.041667  0.098333  0.166667  0.000000  0.031667  0.041667  0.000000  0.048333  0.033333  0.000000  0.000000  0.000000  0.000000  0.035000  0.040000  0.000000  0.036667  0.031667  0.336667  0.415000  0.000000  0.753333  0.000000  0.055000  0.065000  0.000000  0.326667  0.000000  0.448333  0.000000  0.130000  0.000000  0.000000  0.085000  0.058333  0.000000  0.058333  0.000000  0.000000  0.000000  0.325000  0.048333  0.066667  0.000000  0.598333  0.233333  0.000000  0.000000  0.381667  0.030000  0.891667  0.223333  0.041667  0.065000  0.000000  0.711667  0.063333  0.000000  0.000000  0.000000  0.203333  0.000000  0.270000  0.063333  0.000000  0.000000  0.266667  0.000000  0.000000  0.528333  0.860000  0.035000  0.136667  0.000000  0.000000  0.000000  0.841667  0.376667  0.183333  0.000000  0.161667  0.246667  0.468333  0.106667  0.000000  0.755000  0.000000  0.148333  0.000000  0.260000  0.000000  0.881667  0.030000  0.000000  0.000000  0.135000  0.000000  0.030000  0.030000  0.130000  0.210000  0.000000  0.050000  0.000000  0.166667  0.000000  0.000000  0.000000  0.341667  0.000000  0.238333  0.000000  0.000000  0.000000  0.075000  0.040000  0.000000  0.168333  0.030000  0.103333  0.000000  0.730000  0.000000  0.080000  0.048333  0.035000  0.981667  0.048333  0.068333  0.000000  0.000000  0.030000  0.000000  0.208333  0.000000  0.083333  0.070000  0.055000  0.176667  0.768333  0.040000  0.185000  0.048333  0.000000  0.140000  0.315000  0.000000  0.500000  0.186667  0.256667  0.478333  0.000000  0.488333  0.796667  0.030000  0.151667  0.000000  0.000000  0.068333  0.000000  0.000000  0.000000  0.288333  0.131667  0.340000  0.030000  0.030000  0.000000  0.166667  0.030000  0.030000  0.000000  0.000000  0.000000  0.328333  0.051667  0.000000  0.000000  0.000000  0.041667  0.000000  0.000000  0.168333  0.000000  0.133333  0.030000  0.650000  0.141667  0.000000  0.085000  0.135000  0.000000  0.000000  0.298333  0.000000  0.000000  0.900000  0.780000  0.108333  0.000000  0.251667  0.035000  0.000000  0.146667  0.000000  0.030000  0.000000  0.000000  0.030000  0.000000  0.000000  0.036667  0.000000  0.000000  0.000000  0.066667  0.951667  0.000000  0.050000  0.030000  0.000000  0.000000  0.000000  0.901667  0.146667  0.000000  0.260000  0.060000  0.030000  0.410000  0.126667  0.090000  0.191667  0.066667  0.253333  0.000000  0.035000  0.083333  0.000000  0.121667  0.000000  0.230000  0.055000  0.000000  0.000000  0.000000  0.278333  0.658333  0.075000  0.396667  0.000000  0.058333  0.090000  0.966667  0.000000  0.098333  0.808333  0.066667  0.193333  0.121667  0.376667  0.140000  0.073333  0.031667  0.050000  0.000000  0.000000  0.828333  0.076667  0.000000  0.135000  0.125000  0.000000  0.130000  0.748333  0.035000  0.000000  0.000000  0.000000  0.041667  0.000000  0.058333  0.000000  0.805000  0.060000  0.126667  0.288333  0.308333  0.983333  0.030000  0.070000  0.761667  0.030000  0.125000  0.218333  0.185000  0.030000  0.500000  0.000000  0.120000  0.066667  0.033333  0.046667  0.121667  0.045000  0.046667  0.000000  0.206667  0.041667  0.000000  0.000000  0.000000  0.293333  0.125000  0.000000  0.078333  0.521667  0.510000  0.171667  0.810000  0.000000  0.000000  0.100000  0.065000  0.000000  0.000000  0.596667  0.061667  0.000000  0.056667  0.360000  0.175000  0.608333  0.363333  0.153333  0.793333  0.280000  0.260000  0.385000  0.000000  0.070000  0.071667  0.000000  0.030000  0.000000  0.131667  0.528333  0.235000  0.040000  0.041667  0.155000  0.096667  0.000000  0.120000  0.138333  0.030000  0.030000  0.056667  0.186667  0.036667  0.730000  0.000000  0.053333  0.053333  0.000000  0.000000  0.000000  0.040000  0.085000  0.115000  0.073333  0.000000  0.118333  0.066667  0.000000  0.038333  0.000000  0.061667  0.178333  0.693333  0.278333  0.000000  0.635000  0.000000  0.081667  0.000000  0.190000  0.030000  0.068333  0.140000  0.000000  0.000000  0.496667  0.000000  0.136667  0.090000  0.076667  0.763333  0.000000  0.000000  0.100000  0.266667  0.426667  0.108333  0.000000  0.000000  0.053333  0.825000  0.068333  0.000000  0.068333  0.000000  0.000000  0.000000  0.160000  0.000000  0.045000  0.000000  0.550000  0.033333  0.058333  0.051667  0.145000  0.000000  0.000000  0.041667  0.000000  0.808333  0.040000  0.000000  0.000000  0.270000  0.065000  0.155000  0.000000  0.000000  0.190000  0.148333  0.081667  0.125000  0.041667  0.801667  0.128333  0.103333  0.000000  0.000000  0.166667  0.491667  0.000000  0.041667  0.138333  0.380000  0.000000  0.000000  
'pyogenes M1 GAS'       0.000000  0.000000  0.000000  0.000000  0.000000  0.000000  0.400000  0.000000  0.175000  0.433333  0.000000  0.000000  0.041667  0.245000  0.000000  0.036667  0.365000  0.000000  0.000000  0.000000  0.041667  0.033333  0.031667  0.295000  0.000000  0.000000  0.000000  0.000000  0.228333  0.000000  0.938333  0.000000  0.078333  0.000000  0.030000  0.046667  0.041667  0.401667  0.230000  0.045000  0.000000  0.261667  0.040000  0.123333  0.091667  0.068333  0.181667  0.030000  0.423333  0.000000  0.000000  0.000000  0.996667  0.213333  0.260000  0.100000  0.000000  0.030000  0.095000  0.000000  0.000000  0.000000  0.000000  0.000000  0.175000  0.000000  0.030000  0.000000  0.543333  0.030000  0.198333  0.833333  0.030000  0.135000  0.000000  0.855000  0.558333  0.525000  0.000000  0.000000  0.126667  0.745000  0.035000  0.030000  0.035000  0.520000  0.000000  0.943333  0.406667  0.101667  0.490000  0.000000  0.030000  0.420000  0.545000  0.123333  0.396667  0.000000  0.293333  0.080000  0.000000  0.060000  0.133333  0.000000  0.000000  0.000000  0.030000  0.113333  0.000000  0.000000  0.000000  0.000000  0.238333  0.226667  0.933333  0.030000  0.353333  0.115000  0.030000  0.000000  0.075000  0.040000  0.031667  0.065000  0.000000  0.030000  0.146667  0.488333  0.000000  0.118333  0.970000  0.000000  0.060000  0.146667  0.000000  0.000000  0.000000  0.000000  0.000000  0.000000  0.031667  0.990000  0.540000  0.776667  0.553333  0.435000  0.280000  0.000000  0.000000  0.448333  0.221667  0.056667  0.575000  0.000000  0.165000  0.101667  0.488333  0.460000  0.161667  0.330000  0.000000  0.000000  0.000000  0.000000  0.030000  0.030000  0.085000  0.230000  0.000000  0.000000  0.030000  0.000000  0.051667  0.030000  0.188333  0.000000  0.153333  0.030000  0.166667  0.000000  0.030000  0.040000  0.105000  0.000000  0.650000  0.100000  0.920000  0.046667  0.000000  0.000000  0.030000  0.050000  0.030000  0.000000  0.000000  0.000000  0.048333  0.135000  0.966667  0.793333  0.216667  0.000000  0.033333  0.000000  0.000000  0.051667  0.000000  0.035000  0.000000  0.000000  0.123333  0.168333  0.406667  0.000000  0.000000  0.000000  0.205000  0.000000  0.160000  0.000000  0.000000  0.658333  0.423333  0.341667  0.385000  0.000000  0.248333  0.145000  0.000000  0.176667  0.000000  0.000000  0.046667  0.101667  0.000000  0.030000  0.048333  0.000000  0.243333  0.926667  0.393333  0.490000  0.000000  0.098333  0.000000  0.316667  0.000000  0.405000  0.000000  0.000000  0.415000  0.000000  0.030000  0.071667  0.978333  0.606667  0.000000  0.420000  0.000000  0.495000  0.000000  0.000000  0.000000  0.000000  0.000000  0.176667  0.433333  0.000000  0.148333  0.201667  0.000000  0.365000  0.288333  0.043333  0.000000  0.255000  0.000000  0.000000  0.070000  0.291667  0.030000  0.786667  0.000000  0.036667  0.000000  0.000000  0.031667  0.000000  0.220000  0.273333  0.820000  0.818333  0.030000  0.000000  0.030000  0.030000  0.181667  0.031667  0.333333  0.363333  0.030000  0.098333  0.000000  0.400000  0.000000  0.415000  0.268333  0.000000  0.031667  0.138333  0.338333  0.531667  0.165000  0.090000  0.030000  0.423333  0.113333  0.030000  0.035000  0.030000  0.000000  0.300000  0.000000  0.000000  0.030000  0.273333  0.000000  0.088333  0.218333  0.090000  0.438333  0.143333  0.000000  0.000000  0.000000  0.068333  0.000000  0.341667  0.000000  0.071667  0.000000  0.000000  0.000000  0.065000  0.061667  0.930000  0.310000  0.000000  0.085000  0.318333  0.056667  0.000000  0.471667  0.000000  0.198333  0.055000  0.235000  0.085000  0.380000  0.000000  0.000000  0.148333  0.030000  0.936667  0.000000  0.121667  0.105000  0.030000  0.511667  0.326667  0.040000  0.000000  0.030000  0.000000  0.000000  0.000000  0.061667  0.000000  0.263333  0.403333  0.705000  0.000000  0.040000  0.403333  0.000000  0.000000  0.030000  0.000000  0.000000  0.220000  0.085000  0.831667  0.258333  0.035000  0.093333  0.050000  0.086667  0.000000  0.106667  0.000000  0.261667  0.156667  0.036667  0.113333  0.315000  0.000000  0.075000  0.065000  0.143333  0.160000  0.578333  0.030000  0.345000  0.925000  0.000000  0.498333  0.053333  0.518333  0.000000  0.000000  0.000000  0.035000  0.603333  0.000000  0.046667  0.656667  0.075000  0.030000  0.136667  0.680000  0.208333  0.245000  0.000000  0.986667  0.106667  0.030000  0.095000  0.071667  0.000000  0.165000  0.268333  0.335000  0.040000  0.358333  0.291667  0.081667  0.108333  0.841667  0.000000  0.125000  0.400000  0.518333  0.273333  0.260000  0.000000  0.468333  0.071667  0.060000  0.295000  0.000000  0.030000  0.345000  0.313333  0.973333  0.000000  0.053333  0.030000  0.000000  0.148333  0.083333  0.151667  0.083333  0.115000  0.000000  0.030000  0.000000  0.000000  0.000000  0.166667  0.000000  0.000000  0.000000  0.051667  0.065000  0.031667  0.000000  0.870000  0.113333  0.058333  0.086667  0.150000  0.000000  0.083333  0.086667  0.000000  0.088333  0.676667  0.976667  0.030000  0.053333  0.000000  0.211667  0.355000  0.325000  0.040000  0.508333  0.000000  0.030000  0.950000  0.000000  0.045000  0.173333  0.306667  0.000000  0.030000  0.078333  0.166667  0.000000  0.323333  0.000000  0.000000  0.100000  0.000000  0.090000  0.083333  0.041667  0.000000  0.000000  0.000000  0.000000  0.030000  0.253333  0.000000  0.000000  0.000000  0.463333  0.000000  0.000000  0.000000  0.000000  0.658333  0.443333  0.000000  0.145000  0.173333  0.128333  0.745000  0.000000  0.000000  0.960000  0.453333  0.040000  0.201667  0.865000  0.000000  0.215000  0.201667  0.000000  0.246667  0.463333  0.000000  0.035000  0.000000  0.116667  0.815000  0.161667  0.943333  0.000000  0.130000  0.060000  0.000000  0.111667  0.000000  0.051667  0.030000  0.000000  0.296667  0.000000  0.668333  0.000000  0.000000  0.000000  0.000000  0.238333  0.000000  0.225000  0.000000  0.000000  0.000000  0.033333  0.000000  0.095000  0.240000  0.000000  0.081667  0.465000  0.000000  0.000000  0.000000  0.203333  0.036667  0.061667  0.906667  0.065000  0.920000  0.036667  0.033333  0.000000  0.233333  0.000000  0.300000  0.225000  0.965000  0.000000  0.050000  0.000000  0.000000  0.000000  0.000000  0.340000  0.000000  0.030000  0.035000  0.000000  0.000000  0.160000  0.030000  0.200000  0.036667  0.956667  0.000000  0.200000  0.000000  0.000000  0.000000  0.030000  0.105000  0.000000  0.160000  0.055000  0.000000  0.000000  0.000000  0.235000  0.000000  0.091667  0.393333  0.000000  0.438333  0.030000  0.030000  0.000000  0.296667  0.030000  0.000000  0.375000  0.056667  0.000000  0.031667  0.000000  0.000000  0.173333  0.088333  0.000000  0.151667  0.103333  0.000000  0.035000  0.041667  0.171667  0.030000  0.116667  0.315000  0.000000  0.000000  0.078333  0.000000  0.000000  0.000000  0.036667  0.986667  0.030000  0.295000  0.750000  0.051667  0.000000  0.033333  0.030000  0.141667  0.000000  0.000000  0.958333  0.555000  0.160000  0.290000  0.896667  0.000000  0.000000  0.316667  0.000000  0.168333  0.263333  0.000000  0.655000  0.000000  0.000000  0.030000  0.378333  0.073333  0.993333  0.061667  0.415000  0.063333  0.255000  0.030000  0.053333  0.035000  0.030000  0.000000  0.373333  0.000000  0.201667  0.155000  0.985000  0.033333  0.935000  0.095000  0.030000  0.185000  0.103333  0.113333  0.000000  0.035000  0.945000  0.345000  0.381667  0.631667  0.065000  0.428333  0.950000  0.000000  0.091667  0.000000  0.456667  0.081667  0.030000  0.135000  0.540000  0.061667  0.031667  0.000000  0.000000  0.000000  0.351667  0.036667  0.523333  0.233333  0.000000  0.276667  0.000000  0.280000  0.293333  0.000000  0.131667  0.495000  0.000000  0.000000  0.000000  0.045000  0.030000  0.141667  0.816667  0.051667  0.031667  0.083333  0.000000  0.330000  0.145000  0.123333  0.091667  0.000000  0.000000  0.368333  0.173333  0.070000  0.000000  0.203333  0.000000  0.000000  0.000000  0.000000  0.221667  0.070000  0.085000  0.000000  0.000000  0.081667  0.000000  0.000000  0.000000  0.053333  0.000000  0.041667  0.000000  0.000000  0.198333  0.000000  0.503333  0.000000  0.000000  0.000000  0.000000  0.465000  0.030000  0.251667  0.070000  0.000000  0.266667  0.000000  0.000000  0.175000  0.075000  0.000000  0.830000  0.218333  0.000000  0.031667  0.000000  0.000000  0.000000  0.000000  0.128333  0.351667  0.033333  0.131667  0.000000  0.190000  0.133333  0.090000  0.000000  0.155000  0.000000  0.030000  0.000000  0.000000  0.470000  0.000000  0.030000  0.000000  0.036667  0.133333  0.000000  0.431667  0.318333  0.436667  0.263333  0.000000  0.048333  0.085000  0.646667  0.331667  0.000000  0.373333  0.000000  0.000000  0.805000  0.255000  0.608333  0.666667  0.000000  0.056667  0.066667  0.741667  0.038333  0.523333  0.000000  0.000000  0.030000  0.000000  0.036667  0.000000  0.000000  0.115000  0.280000  0.000000  0.075000  0.000000  0.000000  0.341667  0.471667  0.200000  0.000000  0.000000  0.030000  0.391667  0.000000  0.031667  0.000000  0.041667  0.066667  0.211667  0.241667  0.301667  0.126667  0.000000  0.105000  0.068333  0.030000  0.173333  0.000000  0.315000  0.000000  0.000000  0.000000  0.070000  0.328333  0.000000  0.000000  0.000000  0.036667  0.000000  0.000000  0.063333  0.000000  0.000000  0.000000  0.035000  0.000000  0.158333  0.000000  0.078333  0.000000  0.480000  0.065000  0.030000  0.000000  0.206667  0.000000  0.000000  0.088333  0.183333  0.136667  0.601667  0.275000  0.348333  0.030000  0.156667  0.000000  0.050000  0.000000  0.000000  0.000000  0.086667  0.633333  0.140000  0.000000  0.000000  0.000000  0.053333  0.033333  0.208333  0.841667  0.091667  0.000000  0.078333  0.030000  0.000000  0.035000  0.400000  0.000000  0.000000  0.235000  0.070000  0.030000  0.220000  0.265000  0.088333  0.000000  0.030000  0.000000  0.000000  0.000000  0.738333  0.000000  0.071667  0.081667  0.000000  0.000000  0.000000  0.063333  0.000000  0.000000  0.000000  0.000000  0.178333  0.303333  0.148333  0.271667  0.030000  0.086667  0.161667  0.000000  0.040000  0.031667  0.030000  0.000000  0.055000  0.048333  0.000000  0.471667  0.000000  0.415000  0.000000  0.361667  0.288333  0.315000  0.030000  0.000000  0.000000  0.693333  0.211667  0.136667  0.000000  0.145000  0.048333  0.040000  0.000000  0.216667  0.000000  0.138333  0.073333  0.000000  0.110000  0.061667  0.000000  0.836667  0.158333  0.368333  0.030000  0.140000  0.000000  0.000000  0.000000  0.031667  0.070000  0.135000  0.636667  0.000000  0.030000  0.030000  0.000000  0.000000  0.000000  0.000000  0.380000  0.030000  0.051667  0.340000  0.031667  0.000000  0.100000  0.190000  0.050000  0.620000  0.048333  0.053333  0.210000  0.210000  0.843333  0.000000  0.745000  0.251667  0.071667  0.000000  0.000000  0.000000  0.050000  0.501667  0.311667  0.000000  0.535000  0.030000  0.155000  0.000000  0.543333  0.000000  0.000000  0.155000  0.058333  0.073333  0.356667  0.000000  0.926667  0.055000  0.000000  0.088333  0.961667  0.163333  0.181667  0.000000  0.000000  0.000000  0.000000  0.000000  0.066667  0.201667  0.085000  0.000000  0.058333  0.211667  0.036667  0.395000  0.608333  0.000000  0.000000  0.036667  0.820000  0.571667  0.171667  0.033333  0.131667  0.181667  0.000000  0.088333  0.571667  0.000000  0.040000  0.428333  0.030000  0.000000  0.000000  0.000000  0.433333  0.095000  0.373333  0.076667  0.126667  0.000000  0.555000  0.000000  0.040000  0.315000  0.831667  0.000000  0.451667  0.515000  0.036667  0.275000  0.000000  0.000000  0.146667  0.036667  0.395000  0.000000  0.075000  0.038333  0.000000  0.036667  0.030000  0.000000  0.000000  0.000000  0.378333  0.268333  0.000000  0.060000  0.000000  0.756667  0.083333  0.000000  0.000000  0.293333  0.585000  0.033333  0.065000  0.111667  0.000000  0.116667  0.000000  0.085000  0.231667  0.046667  0.121667  0.031667  0.245000  0.035000  0.036667  0.000000  0.000000  0.118333  0.000000  0.030000  0.811667  0.078333  0.070000  0.861667  0.000000  0.171667  0.803333  0.323333  0.115000  0.563333  0.000000  0.000000  0.081667  0.188333  0.000000  0.076667  0.288333  0.135000  0.058333  0.000000  0.331667  0.098333  0.000000  0.058333  0.000000  0.000000  0.000000  0.000000  0.000000  0.138333  0.000000  0.043333  0.325000  0.000000  0.046667  0.293333  0.000000  0.156667  0.000000  0.173333  0.035000  0.000000  0.055000  0.110000  0.000000  0.000000  0.123333  0.000000  0.031667  0.000000  0.000000  0.120000  0.000000  0.323333  0.000000  0.000000  0.000000  0.000000  0.000000  0.030000  0.035000  0.000000  0.035000  0.053333  0.000000  0.146667  0.000000  0.371667  0.030000  0.106667  0.171667  0.000000  0.030000  0.208333  0.000000  0.000000  0.000000  0.000000  0.000000  0.343333  0.271667  0.000000  0.300000  0.673333  0.000000  0.030000  0.030000  0.086667  0.036667  0.000000  0.000000  0.558333  0.480000  0.040000  0.000000  0.000000  0.000000  0.243333  0.078333  0.053333  0.000000  0.471667  0.343333  0.000000  0.000000  0.055000  0.036667  0.703333  0.118333  0.000000  0.053333  0.096667  0.118333  0.061667  0.128333  0.000000  0.268333  0.000000  0.113333  0.000000  0.000000  0.000000  0.000000  0.483333  0.000000  0.101667  0.000000  0.000000  0.106667  0.000000  0.000000  0.043333  0.030000  0.181667  0.031667  0.050000  0.000000  0.235000  0.000000  0.268333  0.000000  0.556667  0.000000  0.663333  0.045000  0.031667  0.000000  0.035000  0.000000  0.000000  0.223333  0.083333  0.071667  0.000000  0.000000  0.031667  0.000000  0.030000  0.000000  0.051667  0.000000  0.000000  0.271667  0.205000  0.140000  0.000000  0.126667  0.031667  0.030000  0.201667  0.333333  0.208333  0.000000  0.105000  0.000000  0.215000  0.431667  0.091667  0.111667  0.000000  0.308333  0.000000  0.030000  0.050000  0.000000  0.053333  0.000000  0.000000  0.043333  0.663333  0.100000  0.038333  0.000000  0.203333  0.188333  0.000000  0.326667  0.178333  0.040000  0.055000  0.081667  0.000000  0.963333  0.801667  0.106667  0.078333  0.058333  0.030000  0.136667  0.126667  0.148333  0.000000  0.000000  0.000000  0.210000  0.535000  0.411667  0.775000  0.180000  0.000000  0.153333  0.190000  0.000000  0.000000  0.166667  0.143333  0.000000  0.056667  0.000000  0.000000  0.000000  0.000000  0.100000  0.093333  0.000000  0.228333  0.120000  0.031667  0.301667  0.000000  0.210000  0.056667  0.036667  0.000000  0.078333  0.031667  0.000000  0.785000  0.148333  0.143333  0.056667  0.041667  0.060000  0.036667  0.073333  0.000000  0.035000  0.038333  0.000000  0.031667  0.301667  0.000000  0.000000  0.030000  0.000000  0.198333  0.000000  0.126667  0.055000  0.000000  0.161667  0.000000  0.038333  0.000000  0.361667  0.050000  0.343333  0.416667  0.000000  0.000000  0.253333  0.030000  0.056667  0.000000  0.378333  0.036667  0.773333  0.135000  0.626667  0.000000  0.038333  0.031667  0.058333  0.000000  0.065000  0.330000  0.000000  0.000000  0.633333  0.000000  0.046667  0.446667  0.101667  0.095000  0.000000  0.000000  0.175000  0.666667  0.000000  0.000000  0.000000  0.090000  0.331667  0.045000  0.000000  0.048333  0.100000  0.276667  0.000000  0.000000  0.075000  0.198333  0.050000  0.000000  0.138333  0.000000  0.000000  0.000000  0.055000  0.073333  0.000000  0.048333  0.000000  0.060000  0.000000  0.000000  0.795000  0.268333  0.328333  0.000000  0.066667  0.135000  0.073333  0.000000  0.278333  0.155000  0.148333  0.000000  0.000000  0.000000  0.096667  0.540000  0.000000  0.370000  0.100000  0.000000  0.345000  0.035000  0.186667  0.000000  0.818333  0.000000  0.000000  0.000000  0.030000  0.106667  0.061667  0.000000  0.366667  0.030000  0.081667  0.541667  0.000000  0.000000  0.000000  0.236667  0.036667  0.031667  0.038333  0.000000  0.000000  0.000000  0.243333  0.481667  0.000000  0.856667  0.000000  0.000000  0.000000  0.175000  0.041667  0.048333  0.350000  0.000000  0.531667  0.033333  0.000000  0.086667  0.000000  0.336667  0.000000  0.000000  0.170000  0.000000  0.065000  0.128333  0.141667  0.240000  0.256667  0.031667  0.000000  0.043333  0.030000  0.000000  0.000000  0.000000  0.268333  0.000000  0.000000  0.000000  0.245000  0.000000  0.050000  0.065000  0.000000  0.000000  0.000000  0.046667  0.060000  0.000000  0.030000  0.000000  0.000000  0.105000  0.190000  0.056667  0.000000  0.000000  0.000000  0.368333  0.126667  0.000000  0.091667  0.433333  0.000000  0.000000  0.000000  0.241667  0.051667  0.030000  0.088333  0.000000  0.051667  0.053333  0.000000  0.166667  0.000000  0.000000  0.086667  0.188333  0.000000  0.076667  0.100000  0.096667  0.145000  0.000000  0.215000  0.000000  0.035000  0.188333  0.360000  0.030000  0.220000  0.000000  0.000000  0.131667  0.000000  0.161667  0.000000  0.000000  0.030000  0.000000  0.046667  0.000000  0.040000  0.180000  0.478333  0.138333  0.000000  0.000000  0.000000  0.238333  0.000000  0.348333  0.343333  0.425000  0.000000  0.000000  0.040000  0.000000  0.000000  0.030000  0.030000  0.158333  0.501667  0.000000  0.000000  0.000000  0.226667  0.306667  0.000000  0.533333  0.000000  0.000000  0.108333  0.293333  0.000000  0.106667  0.000000  0.000000  0.000000  0.030000  0.453333  0.000000  0.041667  0.000000  0.000000  0.663333  0.000000  0.071667  0.048333  0.000000  0.000000  0.000000  0.000000  0.046667  0.201667  0.153333  0.446667  0.030000  0.000000  0.000000  0.080000  0.060000  0.063333  0.000000  0.243333  0.000000  0.000000  0.000000  0.000000  0.855000  0.036667  0.000000  0.178333  0.500000  0.000000  0.000000  0.000000  0.000000  0.000000  0.040000  0.000000  0.000000  0.030000  0.000000  0.000000  0.000000  0.655000  0.000000  0.000000  0.691667  0.795000  0.000000  0.000000  0.040000  0.918333  0.000000  0.086667  0.000000  0.035000  0.000000  0.000000  0.221667  0.000000  0.000000  0.000000  0.263333  0.045000  0.300000  0.206667  0.056667  0.071667  0.000000  0.050000  0.165000  0.098333  0.306667  0.030000  0.135000  0.000000  0.030000  0.978333  0.000000  0.030000  0.000000  0.500000  0.060000  0.036667  0.000000  0.000000  0.110000  0.000000  0.030000  0.000000  0.000000  0.000000  0.098333  0.046667  0.063333  0.000000  0.195000  0.208333  0.043333  0.470000  0.000000  0.395000  0.101667  0.000000  0.258333  0.000000  0.000000  0.040000  0.000000  0.041667  0.030000  0.038333  0.031667  0.000000  0.000000  0.000000  0.030000  0.000000  0.093333  0.000000  0.000000  0.000000  0.130000  0.000000  0.063333  0.131667  0.313333  0.771667  0.000000  0.000000  0.040000  0.093333  0.000000  0.000000  0.110000  0.328333  0.130000  0.000000  0.575000  0.158333  0.268333  0.030000  0.315000  0.000000  0.030000  0.000000  0.368333  0.131667  0.000000  0.041667  0.911667  0.040000  0.481667  0.000000  0.635000  0.000000  0.113333  0.000000  0.000000  0.000000  0.703333  0.000000  0.000000  0.000000  0.000000  0.433333  0.480000  0.090000  0.031667  0.030000  0.000000  0.221667  0.000000  0.000000  0.000000  0.000000  0.000000  0.000000  0.000000  0.455000  0.086667  0.000000  0.051667  0.858333  0.085000  0.658333  0.043333  0.000000  0.030000  0.000000  0.400000  0.000000  0.000000  0.000000  0.000000  0.000000  0.035000  0.633333  0.035000  0.000000  0.000000  0.000000  0.000000  0.206667  0.821667  0.000000  0.050000  0.000000  0.061667  0.000000  0.000000  0.053333  0.541667  0.046667  0.085000  0.253333  0.030000  0.000000  0.000000  0.045000  0.275000  0.000000  0.210000  0.000000  0.000000  0.030000  0.000000  0.000000  0.031667  0.275000  0.000000  0.000000  0.073333  0.000000  0.055000  0.000000  0.908333  0.000000  0.000000  0.000000  0.000000  0.036667  0.000000  0.000000  0.098333  0.000000  0.000000  0.000000  0.000000  0.000000  0.105000  0.030000  0.000000  0.188333  0.376667  0.000000  0.253333  0.288333  0.030000  0.000000  0.376667  0.000000  0.000000  0.000000  0.000000  0.000000  0.000000  0.055000  0.000000  0.183333  0.090000  0.130000  0.000000  0.000000  0.065000  0.110000  0.055000  0.000000  0.196667  0.000000  0.000000  0.226667  0.000000  0.000000  0.111667  0.000000  0.421667  0.000000  0.000000  0.000000  0.000000  0.063333  0.000000  0.000000  0.045000  0.323333  0.313333  0.000000  0.068333  0.555000  0.040000  0.090000  0.353333  0.035000  0.186667  0.000000  0.000000  0.000000  0.000000  0.000000  0.223333  0.000000  0.795000  0.250000  0.133333  0.161667  0.000000  0.000000  0.111667  0.000000  0.246667  0.120000  0.000000  0.000000  0.000000  0.000000  0.030000  0.116667  0.038333  0.000000  0.000000  0.000000  0.000000  0.056667  0.000000  0.000000  0.000000  0.000000  0.233333  0.030000  0.030000  0.341667  0.000000  0.481667  0.085000  0.000000  0.000000  0.443333  0.000000  0.000000  0.000000  0.000000  0.000000  0.000000  0.126667  0.000000  0.000000  0.000000  0.000000  0.000000  0.073333  0.030000  0.000000  0.000000  0.000000  0.000000  0.000000  0.095000  0.000000  0.000000  0.000000  0.000000  0.000000  0.068333  0.000000  0.000000  0.000000  0.033333  0.090000  0.168333  0.030000  0.000000  0.000000  0.030000  0.000000  0.000000  0.496667  0.000000  0.000000  0.031667  0.030000  0.333333  0.000000  0.100000  0.030000  0.401667  0.000000  0.288333  0.000000  0.046667  0.000000  0.788333  0.000000  0.000000  0.475000  0.291667  0.030000  0.095000  0.078333  0.091667  0.000000  0.000000  0.045000  0.000000  0.070000  0.000000  0.000000  0.408333  0.000000  0.000000  0.306667  0.000000  0.000000  0.538333  0.273333  0.490000  0.060000  0.000000  0.038333  0.051667  0.000000  0.283333  0.176667  0.050000  0.066667  0.165000  0.483333  0.140000  0.000000  0.938333  0.058333  0.535000  0.055000  0.058333  0.000000  0.200000  0.215000  0.126667  0.098333  0.901667  0.126667  0.000000  0.413333  0.248333  0.000000  0.055000  0.000000  0.051667  0.000000  0.000000  0.155000  0.035000  0.000000  0.000000  0.000000  0.000000  0.088333  0.000000  0.035000  0.065000  0.303333  0.068333  0.000000  0.030000  0.000000  0.031667  0.193333  0.000000  0.000000  0.048333  0.375000  0.030000  0.085000  0.055000  0.000000  0.098333  0.000000  0.030000  0.085000  0.066667  0.000000  0.113333  0.000000  0.000000  0.000000  0.000000  0.075000  0.000000  0.090000  0.541667  0.000000  0.000000  0.000000  0.000000  0.000000  0.131667  0.378333  0.056667  0.000000  0.045000  0.000000  0.000000  0.073333  0.000000  0.053333  0.095000  0.060000  0.035000  0.276667  0.125000  0.000000  0.000000  0.000000  0.036667  0.000000  0.000000  0.045000  0.858333  0.068333  0.000000  0.031667  0.000000  0.088333  0.216667  0.000000  0.045000  0.000000  0.000000  0.000000  0.000000  0.401667  0.000000  0.000000  0.268333  0.000000  0.113333  0.000000  0.000000  0.000000  0.081667  0.000000  0.000000  0.000000  0.465000  0.123333  0.000000  0.000000  0.000000  0.000000  0.000000  0.000000  0.156667  0.456667  0.000000  0.038333  0.000000  0.505000  0.078333  0.000000  0.075000  0.000000  0.066667  0.000000  0.200000  0.490000  0.000000  0.000000  0.036667  0.031667  0.061667  0.051667  0.051667  0.345000  0.000000  0.000000  0.000000  0.145000  0.000000  0.000000  0.176667  0.048333  0.000000  0.000000  0.235000  0.071667  0.000000  0.175000  0.111667  0.111667  0.031667  0.120000  0.030000  0.068333  0.000000  0.640000  0.086667  0.863333  0.000000  0.030000  0.000000  0.396667  0.000000  0.000000  0.630000  0.000000  0.000000  0.000000  0.000000  0.000000  0.000000  0.035000  0.000000  0.030000  0.056667  0.000000  0.095000  0.088333  0.031667  0.000000  0.090000  0.000000  0.031667  0.121667  0.000000  0.038333  0.000000  0.000000  0.000000  0.000000  0.153333  0.408333  0.413333  0.000000  0.246667  0.121667  0.000000  0.000000  0.186667  0.048333  0.000000  0.000000  0.000000  0.055000  0.048333  0.443333  0.000000  0.000000  0.275000  0.091667  0.000000  0.000000  0.068333  0.128333  0.225000  0.045000  0.973333  0.000000  0.543333  0.000000  0.031667  0.000000  0.253333  0.040000  0.113333  0.000000  0.000000  0.000000  0.000000  0.318333  0.000000  0.000000  0.283333  0.030000  0.216667  0.766667  1.000000  0.988333  0.980000  1.000000  0.801667  1.000000  0.988333  0.951667  1.000000  0.988333  0.951667  0.985000  1.000000  0.978333  0.808333  1.000000  1.000000  1.000000  1.000000  1.000000  1.000000  1.000000  1.000000  1.000000  1.000000  1.000000  1.000000  1.000000  0.988333  1.000000  0.976667  1.000000  0.695000  0.573333  0.988333  1.000000  1.000000  0.986667  1.000000  0.988333  1.000000  1.000000  1.000000  0.963333  1.000000  1.000000  0.975000  1.000000  0.988333  0.988333  1.000000  1.000000  0.961667  0.988333  1.000000  0.766667  0.988333  1.000000  0.988333  0.988333  1.000000  1.000000  1.000000  1.000000  1.000000  1.000000  0.988333  0.771667  1.000000  1.000000  1.000000  1.000000  1.000000  1.000000  1.000000  1.000000  0.988333  0.975000  1.000000  1.000000  1.000000  1.000000  1.000000  0.988333  1.000000  0.988333  1.000000  1.000000  1.000000  1.000000  1.000000  1.000000  0.988333  1.000000  1.000000  0.988333  1.000000  1.000000  0.988333  0.976667  1.000000  0.970000  1.000000  1.000000  1.000000  1.000000  1.000000  1.000000  1.000000  0.945000  0.988333  1.000000  1.000000  1.000000  0.995000  0.996667  0.000000  0.991667  0.983333  0.968333  0.991667  0.946667  0.995000  0.998333  0.863333  0.993333  0.996667  0.983333  0.000000  0.981667  0.988333  0.000000  0.981667  0.978333  0.040000  0.993333  0.958333  0.998333  0.000000  0.991667  0.000000  0.993333  0.993333  0.998333  0.980000  0.988333  0.950000  1.000000  0.963333  0.603333  0.995000  0.000000  0.968333  0.990000  0.956667  0.996667  0.991667  0.983333  0.991667  0.998333  0.988333  0.993333  0.993333  0.985000  0.973333  0.700000  0.993333  0.933333  0.230000  0.996667  0.493333  0.990000  0.995000  0.983333  0.986667  0.993333  0.981667  0.998333  0.975000  0.983333  0.636667  0.981667  0.916667  0.978333  0.996667  0.850000  0.968333  0.990000  1.000000  0.971667  0.948333  0.993333  0.966667  0.935000  0.995000  0.993333  0.505000  0.970000  0.976667  0.983333  0.976667  0.970000  0.966667  0.991667  0.993333  0.983333  0.985000  0.985000  0.986667  0.988333  0.981667  0.995000  0.998333  0.995000  0.970000  0.986667  0.975000  0.000000  0.971667  0.985000  0.975000  0.991667  0.966667  0.985000  0.996667  0.993333  0.981667  0.636667  0.998333  0.965000  1.000000  0.986667  0.966667  0.476667  0.993333  0.986667  0.998333  0.611667  0.986667  0.996667  0.981667  1.000000  0.978333  0.996667  0.685000  0.975000  1.000000  0.971667  0.998333  0.596667  0.945000  0.993333  0.000000  0.953333  0.956667  0.995000  0.618333  0.071667  0.980000  0.241667  0.996667  0.981667  0.996667  0.931667  0.991667  0.995000  0.000000  0.975000  0.998333  0.983333  1.000000  0.993333  0.960000  0.980000  0.896667  0.983333  0.960000  0.988333  0.975000  0.991667  0.981667  0.000000  0.996667  0.993333  0.995000  0.900000  0.980000  0.980000  0.726667  0.986667  0.995000  1.000000  0.995000  0.985000  0.976667  1.000000  0.995000  1.000000  0.998333  0.995000  0.995000  0.998333  0.990000  0.988333  0.991667  0.980000  0.968333  0.968333  0.998333  0.981667  0.978333  0.983333  0.985000  0.995000  0.980000  0.996667  0.990000  0.985000  0.998333  0.995000  0.168333  0.995000  0.993333  0.996667  0.991667  0.950000  0.998333  0.993333  0.993333  0.000000  0.485000  0.980000  0.985000  0.986667  0.936667  0.988333  0.990000  0.960000  0.000000  0.978333  0.978333  1.000000  0.985000  1.000000  0.835000  1.000000  1.000000  1.000000  1.000000  1.000000  1.000000  0.988333  1.000000  1.000000  1.000000  1.000000  0.975000  1.000000  0.986667  0.648333  0.998333  1.000000  1.000000  0.986667  1.000000  1.000000  0.973333  0.635000  1.000000  1.000000  1.000000  0.988333  1.000000  0.998333  0.988333  1.000000  0.705000  1.000000  1.000000  1.000000  1.000000  1.000000  0.988333  1.000000  0.633333  1.000000  1.000000  1.000000  0.966667  0.656667  1.000000  1.000000  0.988333  0.998333  0.743333  0.976667  0.998333  0.975000  0.980000  0.566667  0.996667  1.000000  0.858333  0.988333  0.988333  0.030000  1.000000  1.000000  1.000000  0.988333  1.000000  1.000000  1.000000  1.000000  1.000000  0.988333  0.836667  0.985000  0.975000  1.000000  1.000000  1.000000  1.000000  1.000000  0.888333  0.998333  1.000000  0.248333  0.000000  1.000000  1.000000  1.000000  0.988333  1.000000  0.986667  0.125000  0.965000  1.000000  0.988333  1.000000  1.000000  1.000000  0.976667  0.948333  1.000000  0.840000  1.000000  1.000000  1.000000  1.000000  1.000000  0.988333  1.000000  1.000000  1.000000  0.983333  0.355000  0.995000  0.968333  1.000000  0.950000  0.000000  0.988333  0.978333  0.946667  0.568333  0.975000  0.985000  0.998333  1.000000  0.978333  0.973333  0.990000  0.996667  0.998333  0.965000  0.031667  0.971667  0.918333  0.961667  0.641667  0.983333  0.913333  0.898333  0.991667  0.970000  0.978333  0.990000  0.986667  0.981667  1.000000  0.996667  0.976667  0.995000  0.030000  0.985000  0.993333  0.985000  0.980000  0.995000  0.205000  0.988333  0.995000  0.986667  0.928333  0.638333  0.996667  0.993333  0.983333  0.960000  0.990000  0.975000  0.991667  0.000000  0.980000  0.995000  0.988333  0.981667  0.990000  0.983333  0.493333  0.998333  0.971667  0.990000  0.986667  0.956667  0.720000  0.995000  0.993333  0.995000  0.993333  0.993333  0.998333  0.995000  0.978333  0.995000  0.995000  0.960000  0.970000  0.970000  0.045000  0.588333  0.671667  0.996667  0.995000  0.975000  0.000000  0.998333  0.998333  0.995000  1.000000  0.996667  0.996667  0.993333  0.998333  0.991667  0.998333  0.958333  0.975000  0.376667  0.996667  0.856667  0.936667  0.985000  0.960000  0.983333  0.998333  0.985000  0.986667  0.000000  0.000000  0.981667  0.000000  0.981667  0.986667  0.968333  0.986667  0.991667  0.980000  0.990000  0.000000  0.986667  0.980000  0.000000  0.995000  0.988333  0.986667  0.991667  0.601667  0.983333  1.000000  0.998333  0.991667  0.928333  0.655000  0.985000  0.986667  0.995000  0.956667  0.996667  0.965000  0.980000  0.970000  0.798333  0.995000  0.691667  0.936667  0.998333  1.000000  0.986667  0.998333  0.991667  0.995000  0.710000  0.990000  0.631667  0.963333  0.995000  0.996667  0.996667  0.995000  0.996667  0.075000  0.000000  0.978333  0.990000  0.990000  0.976667  0.978333  0.978333  0.966667  0.943333  0.381667  0.521667  0.993333  0.986667  0.966667  0.000000  0.980000  0.991667  0.986667  0.993333  0.991667  0.985000  0.995000  0.980000  0.496667  0.970000  0.995000  0.980000  0.091667  0.963333  0.595000  0.711667  0.965000  0.986667  0.985000  0.515000  0.975000  0.991667  1.000000  0.993333  0.998333  0.981667  0.998333  0.981667  0.991667  0.990000  0.985000  0.998333  0.983333  0.993333  0.968333  0.970000  0.986667  0.990000  0.963333  0.985000  0.940000  0.996667  0.000000  0.708333  0.988333  0.960000  0.535000  0.996667  0.980000  0.973333  0.975000  0.858333  0.995000  0.866667  0.995000  0.986667  0.985000  0.035000  0.990000  0.988333  0.998333  0.976667  0.975000  0.988333  0.996667  0.993333  0.985000  0.968333  0.973333  0.483333  0.000000  0.000000  0.995000  0.986667  1.000000  0.901667  0.998333  1.000000  0.988333  0.643333  0.981667  0.981667  0.040000  0.996667  0.061667  0.991667  0.000000  1.000000  0.998333  1.000000  0.980000  0.985000  1.000000  0.995000  0.055000  0.033333  0.985000  0.161667  0.986667  0.988333  0.993333  0.983333  1.000000  0.985000  1.000000  0.983333  1.000000  0.996667  0.965000  1.000000  0.638333  0.995000  0.000000  0.473333  0.661667  0.995000  0.996667  0.980000  1.000000  0.980000  0.846667  0.975000  0.971667  0.676667  0.985000  0.631667  0.973333  0.970000  0.985000  0.000000  0.995000  0.985000  0.985000  0.998333  0.988333  0.970000  1.000000  0.986667  0.983333  0.968333  1.000000  0.986667  0.665000  0.995000  0.903333  0.000000  0.925000  0.975000  0.996667  0.000000  1.000000  0.626667  1.000000  1.000000  0.985000  0.991667  0.985000  0.976667  0.995000  0.000000  0.000000  0.251667  0.401667  0.000000  0.083333  0.000000  0.000000  0.110000  0.166667  0.030000  0.000000  0.096667  0.440000  0.000000  0.321667  0.348333  0.046667  0.000000  0.000000  0.215000  0.000000  0.073333  0.496667  0.090000  0.045000  0.281667  0.000000  0.445000  0.120000  0.000000  0.463333  0.520000  0.115000  0.030000  0.000000  0.081667  0.000000  0.000000  0.000000  0.330000  0.000000  0.111667  0.260000  0.000000  0.445000  0.065000  0.678333  0.030000  0.000000  0.000000  0.000000  0.081667  0.063333  0.398333  0.000000  0.000000  0.156667  0.000000  0.035000  0.000000  0.566667  0.000000  0.073333  0.126667  0.030000  0.000000  0.375000  0.045000  0.393333  0.000000  0.000000  0.000000  0.000000  0.111667  0.380000  0.078333  0.136667  0.150000  0.000000  0.076667  0.000000  0.000000  0.128333  0.000000  0.060000  0.000000  0.030000  0.266667  0.000000  0.000000  0.971667  0.230000  0.915000  0.000000  0.148333  0.000000  0.095000  0.043333  0.000000  0.000000  0.131667  0.000000  0.205000  0.175000  0.970000  0.038333  0.000000  0.856667  0.030000  0.000000  0.186667  0.700000  0.130000  0.121667  0.000000  0.746667  0.095000  0.163333  0.105000  0.000000  0.065000  0.000000  0.083333  0.123333  0.146667  0.000000  0.965000  0.000000  0.000000  0.000000  0.000000  0.000000  0.723333  0.030000  0.143333  0.310000  0.261667  0.161667  0.000000  0.030000  0.000000  0.045000  0.195000  0.493333  0.366667  0.000000  0.785000  0.881667  0.000000  0.111667  0.266667  0.280000  0.030000  0.000000  0.000000  0.075000  0.288333  0.000000  0.275000  0.000000  0.298333  0.000000  0.113333  0.000000  0.000000  0.000000  0.000000  0.000000  0.000000  0.000000  0.000000  0.065000  0.075000  0.378333  0.140000  0.000000  0.058333  0.000000  0.416667  0.031667  0.630000  0.463333  0.945000  0.036667  0.550000  0.000000  0.041667  0.113333  0.030000  0.355000  0.378333  0.000000  0.031667  0.653333  0.040000  0.110000  0.000000  0.430000  0.000000  0.031667  0.000000  0.190000  0.045000  0.106667  0.076667  0.428333  0.000000  0.171667  0.406667  0.035000  0.000000  0.056667  0.000000  0.063333  0.958333  0.945000  0.000000  0.066667  0.078333  0.061667  0.000000  0.048333  0.000000  0.505000  0.531667  0.091667  0.070000  0.176667  0.423333  0.000000  0.331667  0.890000  0.071667  0.030000  0.000000  0.350000  0.283333  0.215000  0.316667  0.000000  0.615000  0.000000  0.118333  0.281667  0.000000  0.053333  0.000000  0.000000  0.230000  0.106667  0.000000  0.000000  0.000000  0.815000  0.686667  0.105000  0.210000  0.053333  0.101667  0.030000  0.055000  0.058333  0.503333  0.121667  0.038333  0.000000  0.080000  0.000000  0.000000  0.070000  0.035000  0.065000  0.000000  0.000000  0.056667  0.565000  0.000000  0.330000  0.045000  0.086667  0.000000  0.091667  0.631667  0.000000  0.201667  0.080000  0.083333  0.165000  0.000000  0.333333  0.000000  0.211667  0.045000  0.000000  0.071667  0.066667  0.030000  0.000000  0.000000  0.000000  0.000000  0.000000  0.166667  0.078333  0.091667  0.146667  0.000000  0.040000  0.085000  0.098333  0.060000  0.255000  0.000000  0.063333  0.625000  0.056667  0.000000  0.050000  0.045000  0.425000  0.000000  0.000000  0.000000  0.000000  0.038333  0.113333  0.813333  0.276667  0.000000  0.000000  0.233333  0.165000  0.000000  0.030000  0.161667  0.063333  0.000000  0.030000  0.000000  0.000000  0.000000  0.700000  0.083333  0.061667  0.548333  0.313333  0.000000  0.030000  0.336667  0.000000  0.000000  0.035000  0.000000  0.055000  0.000000  0.083333  0.000000  0.000000  0.030000  0.036667  0.126667  0.000000  0.000000  0.030000  0.128333  0.061667  0.045000  0.670000  0.000000  0.103333  0.183333  0.088333  0.685000  0.000000  0.188333  0.000000  0.333333  0.000000  0.255000  0.033333  0.000000  0.238333  0.060000  0.000000  0.000000  0.270000  0.000000  0.058333  0.143333  0.045000  0.225000  0.000000  0.088333  0.065000  0.060000  0.040000  0.895000  0.000000  0.000000  0.070000  0.000000  0.000000  0.180000  0.000000  0.105000  0.000000  0.095000  0.000000  0.421667  0.180000  0.000000  0.000000  0.148333  0.000000  0.040000  0.508333  0.490000  0.071667  0.131667  0.000000  0.000000  0.000000  0.378333  0.440000  0.056667  0.098333  0.176667  0.000000  0.483333  0.083333  0.000000  0.188333  0.000000  0.000000  0.000000  0.175000  0.046667  0.908333  0.113333  0.030000  0.000000  0.000000  0.000000  0.000000  0.000000  0.176667  0.110000  0.000000  0.000000  0.000000  0.096667  0.030000  0.000000  0.035000  0.000000  0.000000  0.126667  0.000000  0.036667  0.000000  0.071667  0.096667  0.116667  0.110000  0.000000  0.096667  0.035000  0.838333  0.000000  0.030000  0.000000  0.030000  0.983333  0.000000  0.505000  0.000000  0.085000  0.075000  0.130000  0.000000  0.030000  0.101667  0.030000  0.000000  0.096667  0.761667  0.000000  0.000000  0.048333  0.073333  0.166667  0.163333  0.030000  0.545000  0.430000  0.126667  0.301667  0.000000  0.765000  0.853333  0.000000  0.290000  0.000000  0.000000  0.078333  0.000000  0.000000  0.000000  0.295000  0.181667  0.033333  0.055000  0.000000  0.101667  0.336667  0.000000  0.038333  0.000000  0.000000  0.030000  0.293333  0.241667  0.000000  0.121667  0.058333  0.071667  0.000000  0.101667  0.078333  0.130000  0.131667  0.000000  0.361667  0.143333  0.296667  0.000000  0.426667  0.000000  0.000000  0.088333  0.031667  0.000000  0.930000  0.543333  0.261667  0.000000  0.161667  0.000000  0.000000  0.310000  0.035000  0.000000  0.000000  0.031667  0.000000  0.000000  0.000000  0.080000  0.093333  0.000000  0.000000  0.060000  0.968333  0.000000  0.086667  0.056667  0.000000  0.163333  0.055000  0.266667  0.310000  0.625000  0.045000  0.110000  0.000000  0.381667  0.503333  0.090000  0.215000  0.113333  0.195000  0.000000  0.035000  0.145000  0.000000  0.000000  0.000000  0.256667  0.000000  0.000000  0.000000  0.000000  0.031667  0.438333  0.000000  0.413333  0.000000  0.030000  0.135000  0.745000  0.000000  0.098333  0.285000  0.000000  0.058333  0.158333  0.330000  0.263333  0.000000  0.000000  0.068333  0.405000  0.000000  0.800000  0.093333  0.000000  0.361667  0.195000  0.000000  0.231667  0.720000  0.000000  0.000000  0.000000  0.148333  0.000000  0.000000  0.076667  0.000000  0.495000  0.091667  0.081667  0.393333  0.138333  0.981667  0.031667  0.035000  0.801667  0.000000  0.040000  0.000000  0.176667  0.000000  0.500000  0.036667  0.000000  0.156667  0.000000  0.048333  0.303333  0.103333  0.048333  0.000000  0.456667  0.000000  0.000000  0.000000  0.035000  0.230000  0.000000  0.000000  0.065000  0.495000  0.831667  0.416667  0.766667  0.030000  0.000000  0.210000  0.056667  0.000000  0.000000  0.368333  0.000000  0.000000  0.000000  0.288333  0.160000  0.626667  0.150000  0.285000  0.438333  0.000000  0.295000  0.046667  0.041667  0.000000  0.471667  0.000000  0.000000  0.000000  0.000000  0.000000  0.000000  0.000000  0.000000  0.000000  0.105000  0.000000  0.285000  0.000000  0.038333  0.000000  0.000000  0.430000  0.000000  0.840000  0.000000  0.000000  0.030000  0.030000  0.030000  0.000000  0.000000  0.126667  0.051667  0.120000  0.320000  0.598333  0.063333  0.000000  0.168333  0.031667  0.040000  0.226667  0.766667  0.000000  0.000000  0.150000  0.000000  0.050000  0.000000  0.121667  0.000000  0.000000  0.336667  0.080000  0.000000  0.221667  0.000000  0.000000  0.000000  0.091667  0.605000  0.000000  0.033333  0.113333  0.126667  0.000000  0.168333  0.000000  0.085000  0.000000  0.665000  0.000000  0.030000  0.030000  0.105000  0.000000  0.033333  0.106667  0.000000  0.000000  0.000000  0.276667  0.000000  0.213333  0.000000  0.000000  0.000000  0.105000  0.000000  0.000000  0.668333  0.000000  0.058333  0.000000  0.271667  0.130000  0.166667  0.000000  0.000000  0.173333  0.136667  0.078333  0.161667  0.040000  0.000000  0.123333  0.073333  0.000000  0.000000  0.118333  0.813333  0.000000  0.103333  0.146667  0.000000  0.000000  0.000000  
'pyogenes MGAS10394'    0.000000  0.000000  0.000000  0.000000  0.000000  0.000000  0.400000  0.000000  0.175000  0.435000  0.000000  0.000000  0.041667  0.715000  0.000000  0.000000  0.366667  0.000000  0.030000  0.000000  0.000000  0.143333  0.035000  0.295000  0.000000  0.000000  0.000000  0.000000  0.220000  0.000000  0.936667  0.000000  0.076667  0.000000  0.030000  0.046667  0.041667  0.401667  0.231667  0.045000  0.000000  0.258333  0.031667  0.123333  0.091667  0.068333  0.181667  0.030000  0.423333  0.000000  0.000000  0.000000  0.990000  0.213333  0.260000  0.100000  0.000000  0.030000  0.338333  0.000000  0.000000  0.000000  0.000000  0.000000  0.215000  0.000000  0.030000  0.000000  0.543333  0.030000  0.198333  0.830000  0.030000  0.135000  0.000000  0.855000  0.560000  0.526667  0.000000  0.000000  0.126667  0.745000  0.035000  0.000000  0.035000  0.751667  0.000000  0.941667  0.405000  0.100000  0.576667  0.000000  0.030000  0.420000  0.543333  0.123333  0.398333  0.000000  0.295000  0.078333  0.000000  0.060000  0.133333  0.000000  0.000000  0.000000  0.030000  0.113333  0.000000  0.000000  0.000000  0.000000  0.238333  0.226667  0.931667  0.030000  0.160000  0.116667  0.073333  0.000000  0.075000  0.000000  0.353333  0.065000  0.000000  0.030000  0.163333  0.490000  0.000000  0.120000  0.966667  0.000000  0.060000  0.145000  0.000000  0.000000  0.000000  0.000000  0.000000  0.000000  0.031667  0.988333  0.536667  0.770000  0.860000  0.438333  0.280000  0.000000  0.000000  0.450000  0.221667  0.056667  0.575000  0.000000  0.165000  0.100000  0.306667  0.473333  0.161667  0.293333  0.000000  0.000000  0.000000  0.000000  0.030000  0.030000  0.085000  0.230000  0.000000  0.000000  0.030000  0.000000  0.051667  0.040000  0.188333  0.000000  0.153333  0.353333  0.166667  0.000000  0.030000  0.040000  0.105000  0.000000  0.650000  0.100000  0.916667  0.046667  0.000000  0.000000  0.030000  0.050000  0.000000  0.000000  0.000000  0.000000  0.048333  0.135000  0.966667  0.791667  0.216667  0.000000  0.000000  0.138333  0.000000  0.051667  0.000000  0.035000  0.000000  0.000000  0.123333  0.168333  0.405000  0.000000  0.000000  0.000000  0.205000  0.000000  0.160000  0.000000  0.000000  0.661667  0.423333  0.368333  0.383333  0.000000  0.246667  0.145000  0.000000  0.176667  0.000000  0.000000  0.000000  0.101667  0.000000  0.030000  0.048333  0.000000  0.243333  0.930000  0.370000  0.566667  0.000000  0.100000  0.000000  0.316667  0.000000  0.408333  0.000000  0.000000  0.411667  0.000000  0.030000  0.000000  0.970000  0.606667  0.000000  0.418333  0.000000  0.490000  0.000000  0.030000  0.000000  0.000000  0.000000  0.176667  0.435000  0.000000  0.146667  0.203333  0.000000  0.363333  0.288333  0.043333  0.000000  0.255000  0.000000  0.000000  0.070000  0.291667  0.045000  0.786667  0.036667  0.036667  0.000000  0.030000  0.000000  0.000000  0.220000  0.273333  0.823333  0.816667  0.030000  0.036667  0.030000  0.030000  0.181667  0.000000  0.335000  0.360000  0.030000  0.036667  0.000000  0.400000  0.000000  0.413333  0.266667  0.483333  0.000000  0.136667  0.338333  0.491667  0.165000  0.030000  0.030000  0.421667  0.113333  0.030000  0.035000  0.000000  0.000000  0.300000  0.000000  0.000000  0.030000  0.271667  0.000000  0.088333  0.218333  0.088333  0.438333  0.143333  0.000000  0.190000  0.000000  0.068333  0.000000  0.341667  0.000000  0.070000  0.000000  0.000000  0.000000  0.065000  0.061667  0.930000  0.310000  0.000000  0.085000  0.511667  0.125000  0.000000  0.473333  0.030000  0.200000  0.055000  0.235000  0.100000  0.383333  0.000000  0.000000  0.045000  0.030000  0.935000  0.000000  0.121667  0.105000  0.030000  0.510000  0.293333  0.043333  0.000000  0.030000  0.000000  0.000000  0.000000  0.061667  0.000000  0.261667  0.403333  0.703333  0.030000  0.040000  0.403333  0.000000  0.000000  0.030000  0.000000  0.000000  0.220000  0.086667  0.828333  0.256667  0.035000  0.093333  0.108333  0.076667  0.000000  0.108333  0.000000  0.270000  0.156667  0.036667  0.113333  0.315000  0.000000  0.075000  0.066667  0.131667  0.160000  0.545000  0.030000  0.346667  0.921667  0.000000  0.508333  0.076667  0.518333  0.000000  0.000000  0.000000  0.035000  0.150000  0.000000  0.046667  0.691667  0.056667  0.030000  0.136667  0.683333  0.208333  0.246667  0.000000  0.985000  0.103333  0.030000  0.098333  0.071667  0.000000  0.165000  0.268333  0.360000  0.040000  0.360000  0.291667  0.081667  0.108333  0.845000  0.000000  0.080000  0.398333  0.518333  0.276667  0.258333  0.000000  0.468333  0.071667  0.000000  0.295000  0.000000  0.030000  0.493333  0.313333  0.971667  0.000000  0.051667  0.030000  0.000000  0.000000  0.083333  0.150000  0.083333  0.115000  0.000000  0.030000  0.000000  0.000000  0.000000  0.166667  0.000000  0.000000  0.000000  0.051667  0.046667  0.040000  0.000000  0.886667  0.113333  0.058333  0.088333  0.150000  0.033333  0.083333  0.086667  0.000000  0.088333  0.671667  0.976667  0.030000  0.000000  0.000000  0.211667  0.356667  0.325000  0.040000  0.508333  0.000000  0.030000  0.951667  0.000000  0.045000  0.173333  0.308333  0.000000  0.030000  0.078333  0.166667  0.000000  0.208333  0.000000  0.000000  0.100000  0.000000  0.090000  0.085000  0.000000  0.085000  0.000000  0.000000  0.000000  0.066667  0.253333  0.000000  0.000000  0.000000  0.456667  0.000000  0.000000  0.000000  0.000000  0.661667  0.443333  0.000000  0.146667  0.173333  0.128333  0.746667  0.000000  0.000000  0.973333  0.446667  0.128333  0.203333  0.866667  0.000000  0.216667  0.201667  0.000000  0.215000  0.388333  0.000000  0.036667  0.000000  0.116667  0.815000  0.161667  0.945000  0.000000  0.131667  0.060000  0.000000  0.111667  0.000000  0.051667  0.030000  0.000000  0.300000  0.000000  0.670000  0.035000  0.000000  0.000000  0.000000  0.241667  0.000000  0.223333  0.000000  0.000000  0.000000  0.000000  0.000000  0.095000  0.240000  0.000000  0.081667  0.465000  0.000000  0.000000  0.000000  0.203333  0.036667  0.061667  0.906667  0.060000  0.921667  0.035000  0.030000  0.000000  0.236667  0.031667  0.300000  0.223333  0.965000  0.000000  0.050000  0.000000  0.000000  0.000000  0.000000  0.108333  0.000000  0.030000  0.035000  0.000000  0.000000  0.158333  0.030000  0.200000  0.036667  0.948333  0.000000  0.200000  0.030000  0.000000  0.000000  0.030000  0.183333  0.000000  0.160000  0.000000  0.000000  0.000000  0.118333  0.246667  0.000000  0.091667  0.391667  0.000000  0.440000  0.030000  0.030000  0.000000  0.278333  0.030000  0.000000  0.281667  0.125000  0.000000  0.031667  0.030000  0.000000  0.381667  0.101667  0.000000  0.150000  0.103333  0.000000  0.035000  0.041667  0.175000  0.030000  0.056667  0.198333  0.000000  0.000000  0.078333  0.000000  0.000000  0.000000  0.036667  0.988333  0.030000  0.000000  0.746667  0.051667  0.000000  0.033333  0.030000  0.141667  0.000000  0.000000  0.960000  0.555000  0.158333  0.288333  0.896667  0.000000  0.000000  0.313333  0.000000  0.146667  0.433333  0.000000  0.636667  0.000000  0.000000  0.000000  0.381667  0.000000  0.990000  0.061667  0.415000  0.063333  0.255000  0.000000  0.053333  0.033333  0.030000  0.000000  0.371667  0.000000  0.198333  0.198333  0.983333  0.033333  0.936667  0.000000  0.030000  0.185000  0.103333  0.113333  0.000000  0.000000  0.945000  0.346667  0.381667  0.625000  0.065000  0.425000  0.941667  0.000000  0.091667  0.000000  0.440000  0.081667  0.030000  0.135000  0.540000  0.061667  0.031667  0.000000  0.000000  0.000000  0.351667  0.036667  0.520000  0.236667  0.000000  0.281667  0.000000  0.280000  0.293333  0.000000  0.131667  0.541667  0.000000  0.000000  0.000000  0.045000  0.030000  0.141667  0.816667  0.070000  0.031667  0.083333  0.000000  0.328333  0.118333  0.205000  0.091667  0.000000  0.000000  0.368333  0.175000  0.070000  0.000000  0.205000  0.000000  0.000000  0.030000  0.000000  0.206667  0.070000  0.085000  0.000000  0.000000  0.081667  0.000000  0.000000  0.000000  0.030000  0.000000  0.051667  0.000000  0.000000  0.198333  0.000000  0.503333  0.000000  0.000000  0.000000  0.000000  0.466667  0.030000  0.250000  0.070000  0.000000  0.198333  0.000000  0.000000  0.173333  0.075000  0.000000  0.830000  0.220000  0.000000  0.065000  0.000000  0.000000  0.000000  0.000000  0.128333  0.470000  0.000000  0.141667  0.000000  0.190000  0.130000  0.090000  0.000000  0.000000  0.000000  0.080000  0.000000  0.000000  0.470000  0.030000  0.030000  0.000000  0.036667  0.135000  0.000000  0.795000  0.351667  0.436667  0.270000  0.000000  0.048333  0.085000  0.636667  0.591667  0.000000  0.373333  0.030000  0.000000  0.420000  0.255000  0.608333  0.665000  0.000000  0.056667  0.066667  0.740000  0.038333  0.523333  0.000000  0.000000  0.030000  0.000000  0.036667  0.030000  0.000000  0.115000  0.371667  0.000000  0.075000  0.000000  0.000000  0.343333  0.473333  0.200000  0.000000  0.000000  0.030000  0.390000  0.000000  0.031667  0.000000  0.041667  0.101667  0.211667  0.241667  0.303333  0.131667  0.000000  0.105000  0.070000  0.030000  0.173333  0.000000  0.315000  0.000000  0.000000  0.000000  0.070000  0.328333  0.000000  0.000000  0.000000  0.036667  0.000000  0.000000  0.000000  0.000000  0.000000  0.000000  0.035000  0.000000  0.158333  0.000000  0.078333  0.000000  0.478333  0.065000  0.000000  0.000000  0.206667  0.000000  0.031667  0.088333  0.183333  0.131667  0.755000  0.275000  0.346667  0.031667  0.156667  0.000000  0.050000  0.000000  0.000000  0.000000  0.000000  0.633333  0.140000  0.000000  0.000000  0.000000  0.053333  0.033333  0.208333  0.841667  0.091667  0.000000  0.078333  0.030000  0.000000  0.035000  0.400000  0.000000  0.000000  0.233333  0.070000  0.030000  0.218333  0.260000  0.088333  0.000000  0.030000  0.000000  0.000000  0.000000  0.738333  0.000000  0.071667  0.063333  0.000000  0.000000  0.000000  0.063333  0.000000  0.000000  0.000000  0.000000  0.178333  0.285000  0.148333  0.271667  0.030000  0.086667  0.161667  0.000000  0.040000  0.031667  0.080000  0.000000  0.055000  0.048333  0.000000  0.471667  0.000000  0.456667  0.000000  0.361667  0.281667  0.000000  0.030000  0.000000  0.000000  0.698333  0.213333  0.138333  0.000000  0.145000  0.048333  0.060000  0.000000  0.211667  0.000000  0.126667  0.073333  0.000000  0.110000  0.061667  0.030000  0.836667  0.030000  0.368333  0.030000  0.140000  0.000000  0.000000  0.000000  0.031667  0.070000  0.135000  0.636667  0.000000  0.000000  0.000000  0.000000  0.000000  0.000000  0.000000  0.381667  0.030000  0.051667  0.340000  0.031667  0.000000  0.100000  0.190000  0.050000  0.618333  0.048333  0.053333  0.210000  0.208333  0.843333  0.000000  0.746667  0.251667  0.066667  0.000000  0.000000  0.000000  0.050000  0.501667  0.310000  0.000000  0.533333  0.030000  0.155000  0.000000  0.540000  0.000000  0.000000  0.175000  0.000000  0.051667  0.363333  0.031667  0.921667  0.055000  0.000000  0.088333  0.960000  0.163333  0.180000  0.000000  0.000000  0.000000  0.000000  0.000000  0.066667  0.203333  0.085000  0.000000  0.058333  0.210000  0.036667  0.391667  0.608333  0.000000  0.000000  0.036667  0.805000  0.570000  0.171667  0.000000  0.131667  0.276667  0.000000  0.090000  0.571667  0.000000  0.000000  0.426667  0.030000  0.000000  0.000000  0.000000  0.441667  0.095000  0.373333  0.130000  0.125000  0.000000  0.558333  0.000000  0.000000  0.315000  0.831667  0.000000  0.451667  0.520000  0.036667  0.273333  0.000000  0.000000  0.146667  0.036667  0.390000  0.000000  0.075000  0.033333  0.000000  0.036667  0.030000  0.000000  0.000000  0.000000  0.380000  0.266667  0.000000  0.061667  0.000000  0.751667  0.083333  0.000000  0.000000  0.291667  0.585000  0.000000  0.065000  0.111667  0.000000  0.116667  0.000000  0.085000  0.230000  0.046667  0.121667  0.031667  0.245000  0.035000  0.036667  0.000000  0.000000  0.118333  0.000000  0.030000  0.786667  0.078333  0.073333  0.860000  0.000000  0.171667  0.801667  0.323333  0.115000  0.563333  0.000000  0.000000  0.105000  0.101667  0.000000  0.076667  0.315000  0.135000  0.058333  0.000000  0.333333  0.100000  0.000000  0.058333  0.000000  0.000000  0.000000  0.000000  0.000000  0.116667  0.000000  0.043333  0.286667  0.000000  0.000000  0.293333  0.000000  0.055000  0.000000  0.173333  0.035000  0.035000  0.060000  0.110000  0.000000  0.065000  0.121667  0.000000  0.000000  0.000000  0.000000  0.120000  0.000000  0.323333  0.000000  0.000000  0.000000  0.000000  0.000000  0.030000  0.035000  0.000000  0.035000  0.053333  0.030000  0.146667  0.000000  0.371667  0.030000  0.106667  0.171667  0.000000  0.030000  0.175000  0.000000  0.000000  0.000000  0.000000  0.000000  0.343333  0.271667  0.000000  0.300000  0.698333  0.000000  0.030000  0.030000  0.051667  0.036667  0.000000  0.000000  0.558333  0.481667  0.040000  0.000000  0.000000  0.000000  0.243333  0.078333  0.055000  0.000000  0.471667  0.340000  0.000000  0.000000  0.055000  0.036667  0.705000  0.118333  0.000000  0.053333  0.000000  0.118333  0.061667  0.233333  0.000000  0.268333  0.000000  0.113333  0.000000  0.000000  0.036667  0.000000  0.483333  0.000000  0.101667  0.000000  0.000000  0.048333  0.000000  0.000000  0.043333  0.000000  0.276667  0.031667  0.000000  0.000000  0.235000  0.000000  0.268333  0.000000  0.555000  0.000000  0.665000  0.045000  0.031667  0.000000  0.035000  0.000000  0.000000  0.223333  0.083333  0.071667  0.000000  0.000000  0.000000  0.000000  0.035000  0.000000  0.051667  0.000000  0.000000  0.275000  0.203333  0.140000  0.000000  0.126667  0.031667  0.030000  0.205000  0.333333  0.191667  0.000000  0.105000  0.000000  0.216667  0.420000  0.091667  0.105000  0.000000  0.308333  0.000000  0.030000  0.063333  0.000000  0.051667  0.000000  0.000000  0.043333  0.663333  0.100000  0.000000  0.000000  0.203333  0.195000  0.000000  0.326667  0.178333  0.040000  0.055000  0.048333  0.040000  0.961667  0.800000  0.106667  0.078333  0.058333  0.030000  0.176667  0.106667  0.148333  0.000000  0.000000  0.000000  0.208333  0.531667  0.410000  0.730000  0.180000  0.086667  0.153333  0.190000  0.000000  0.000000  0.168333  0.138333  0.000000  0.056667  0.000000  0.000000  0.000000  0.000000  0.100000  0.093333  0.000000  0.228333  0.121667  0.031667  0.303333  0.000000  0.223333  0.056667  0.036667  0.000000  0.078333  0.031667  0.000000  0.786667  0.150000  0.038333  0.065000  0.041667  0.060000  0.036667  0.036667  0.000000  0.035000  0.038333  0.000000  0.000000  0.301667  0.000000  0.000000  0.030000  0.000000  0.198333  0.000000  0.148333  0.055000  0.000000  0.163333  0.000000  0.038333  0.000000  0.361667  0.050000  0.340000  0.416667  0.000000  0.030000  0.253333  0.030000  0.056667  0.000000  0.388333  0.036667  0.773333  0.135000  0.626667  0.000000  0.041667  0.031667  0.058333  0.000000  0.065000  0.328333  0.000000  0.000000  0.000000  0.000000  0.046667  0.448333  0.101667  0.095000  0.000000  0.000000  0.176667  0.665000  0.000000  0.000000  0.000000  0.090000  0.331667  0.045000  0.000000  0.048333  0.100000  0.341667  0.000000  0.000000  0.075000  0.196667  0.050000  0.000000  0.136667  0.000000  0.000000  0.000000  0.056667  0.073333  0.000000  0.048333  0.000000  0.060000  0.000000  0.000000  0.666667  0.036667  0.326667  0.000000  0.053333  0.136667  0.073333  0.000000  0.280000  0.155000  0.148333  0.000000  0.000000  0.000000  0.103333  0.565000  0.000000  0.370000  0.100000  0.000000  0.356667  0.035000  0.178333  0.000000  0.818333  0.000000  0.000000  0.000000  0.000000  0.106667  0.061667  0.000000  0.355000  0.030000  0.081667  0.541667  0.000000  0.000000  0.000000  0.236667  0.035000  0.031667  0.038333  0.000000  0.000000  0.000000  0.210000  0.485000  0.000000  0.841667  0.000000  0.000000  0.000000  0.175000  0.041667  0.046667  0.350000  0.000000  0.535000  0.033333  0.000000  0.086667  0.000000  0.340000  0.000000  0.000000  0.168333  0.000000  0.065000  0.125000  0.141667  0.240000  0.256667  0.000000  0.000000  0.043333  0.000000  0.000000  0.000000  0.000000  0.268333  0.000000  0.063333  0.000000  0.245000  0.000000  0.050000  0.065000  0.000000  0.000000  0.000000  0.046667  0.000000  0.000000  0.000000  0.000000  0.000000  0.105000  0.066667  0.056667  0.000000  0.000000  0.000000  0.368333  0.126667  0.000000  0.091667  0.433333  0.000000  0.000000  0.000000  0.241667  0.051667  0.030000  0.088333  0.000000  0.050000  0.053333  0.000000  0.000000  0.000000  0.000000  0.085000  0.188333  0.000000  0.076667  0.100000  0.096667  0.143333  0.000000  0.215000  0.000000  0.035000  0.190000  0.148333  0.000000  0.085000  0.000000  0.000000  0.131667  0.000000  0.161667  0.000000  0.000000  0.030000  0.000000  0.046667  0.000000  0.000000  0.181667  0.478333  0.163333  0.000000  0.000000  0.000000  0.238333  0.000000  0.348333  0.345000  0.425000  0.000000  0.000000  0.040000  0.000000  0.000000  0.000000  0.000000  0.158333  0.518333  0.000000  0.000000  0.000000  0.225000  0.308333  0.000000  0.531667  0.000000  0.000000  0.086667  0.271667  0.000000  0.106667  0.000000  0.000000  0.000000  0.000000  0.455000  0.000000  0.041667  0.000000  0.000000  0.665000  0.000000  0.071667  0.040000  0.000000  0.000000  0.000000  0.000000  0.045000  0.201667  0.155000  0.446667  0.030000  0.000000  0.000000  0.080000  0.060000  0.061667  0.000000  0.048333  0.000000  0.000000  0.000000  0.000000  0.850000  0.036667  0.000000  0.180000  0.625000  0.000000  0.000000  0.000000  0.000000  0.000000  0.040000  0.000000  0.000000  0.030000  0.000000  0.000000  0.000000  0.563333  0.000000  0.000000  0.693333  0.798333  0.000000  0.000000  0.040000  0.916667  0.000000  0.086667  0.000000  0.035000  0.000000  0.000000  0.221667  0.000000  0.000000  0.035000  0.136667  0.045000  0.293333  0.206667  0.056667  0.071667  0.000000  0.058333  0.165000  0.098333  0.308333  0.030000  0.135000  0.000000  0.030000  0.978333  0.000000  0.000000  0.000000  0.528333  0.060000  0.036667  0.000000  0.000000  0.110000  0.000000  0.030000  0.000000  0.000000  0.000000  0.098333  0.046667  0.061667  0.000000  0.195000  0.208333  0.043333  0.473333  0.000000  0.388333  0.101667  0.000000  0.258333  0.000000  0.031667  0.036667  0.000000  0.041667  0.030000  0.038333  0.031667  0.000000  0.000000  0.000000  0.000000  0.000000  0.093333  0.000000  0.000000  0.000000  0.130000  0.000000  0.063333  0.131667  0.311667  0.768333  0.000000  0.000000  0.051667  0.093333  0.000000  0.075000  0.110000  0.328333  0.130000  0.000000  0.435000  0.031667  0.268333  0.030000  0.315000  0.000000  0.030000  0.000000  0.401667  0.131667  0.000000  0.041667  0.913333  0.000000  0.495000  0.000000  0.633333  0.000000  0.113333  0.000000  0.000000  0.000000  0.698333  0.000000  0.000000  0.000000  0.000000  0.438333  0.481667  0.090000  0.031667  0.000000  0.000000  0.221667  0.000000  0.000000  0.000000  0.000000  0.000000  0.000000  0.000000  0.455000  0.086667  0.000000  0.051667  0.855000  0.085000  0.658333  0.043333  0.000000  0.030000  0.000000  0.401667  0.000000  0.000000  0.000000  0.000000  0.000000  0.000000  0.631667  0.000000  0.000000  0.000000  0.000000  0.000000  0.206667  0.826667  0.000000  0.050000  0.000000  0.061667  0.000000  0.000000  0.053333  0.541667  0.120000  0.120000  0.251667  0.000000  0.000000  0.035000  0.045000  0.273333  0.000000  0.208333  0.000000  0.000000  0.000000  0.000000  0.000000  0.031667  0.270000  0.000000  0.000000  0.073333  0.000000  0.055000  0.000000  0.906667  0.000000  0.000000  0.000000  0.000000  0.036667  0.000000  0.000000  0.098333  0.040000  0.000000  0.000000  0.160000  0.000000  0.105000  0.000000  0.000000  0.365000  0.376667  0.000000  0.253333  0.286667  0.030000  0.000000  0.378333  0.000000  0.030000  0.000000  0.000000  0.000000  0.133333  0.071667  0.000000  0.183333  0.091667  0.130000  0.000000  0.000000  0.065000  0.110000  0.030000  0.000000  0.196667  0.000000  0.000000  0.226667  0.000000  0.000000  0.111667  0.000000  0.425000  0.000000  0.000000  0.000000  0.000000  0.063333  0.000000  0.000000  0.045000  0.323333  0.313333  0.000000  0.068333  0.553333  0.040000  0.090000  0.518333  0.000000  0.236667  0.000000  0.000000  0.000000  0.000000  0.000000  0.163333  0.000000  0.795000  0.248333  0.131667  0.161667  0.000000  0.000000  0.111667  0.000000  0.248333  0.120000  0.000000  0.000000  0.000000  0.000000  0.030000  0.071667  0.038333  0.000000  0.000000  0.000000  0.000000  0.056667  0.000000  0.000000  0.000000  0.000000  0.305000  0.000000  0.030000  0.343333  0.000000  0.263333  0.053333  0.000000  0.000000  0.171667  0.030000  0.000000  0.000000  0.000000  0.000000  0.000000  0.126667  0.000000  0.051667  0.000000  0.000000  0.000000  0.071667  0.000000  0.000000  0.000000  0.000000  0.000000  0.000000  0.196667  0.000000  0.000000  0.000000  0.000000  0.000000  0.068333  0.000000  0.000000  0.000000  0.033333  0.090000  0.168333  0.030000  0.000000  0.000000  0.030000  0.000000  0.000000  0.498333  0.000000  0.000000  0.000000  0.000000  0.333333  0.040000  0.100000  0.000000  0.401667  0.000000  0.288333  0.000000  0.046667  0.000000  0.786667  0.000000  0.000000  0.473333  0.293333  0.030000  0.196667  0.086667  0.065000  0.000000  0.000000  0.045000  0.000000  0.070000  0.000000  0.000000  0.406667  0.000000  0.000000  0.308333  0.000000  0.000000  0.535000  0.273333  0.488333  0.261667  0.000000  0.038333  0.000000  0.000000  0.283333  0.176667  0.050000  0.066667  0.165000  0.485000  0.128333  0.000000  0.938333  0.058333  0.536667  0.055000  0.058333  0.000000  0.145000  0.215000  0.128333  0.098333  0.905000  0.125000  0.000000  0.415000  0.248333  0.000000  0.000000  0.000000  0.051667  0.000000  0.000000  0.153333  0.035000  0.000000  0.000000  0.000000  0.000000  0.088333  0.000000  0.035000  0.065000  0.303333  0.068333  0.000000  0.000000  0.000000  0.000000  0.193333  0.030000  0.000000  0.048333  0.375000  0.030000  0.000000  0.075000  0.000000  0.098333  0.000000  0.030000  0.083333  0.066667  0.000000  0.058333  0.035000  0.000000  0.000000  0.000000  0.000000  0.000000  0.038333  0.540000  0.000000  0.000000  0.000000  0.000000  0.000000  0.131667  0.376667  0.056667  0.040000  0.045000  0.000000  0.000000  0.075000  0.000000  0.053333  0.133333  0.060000  0.035000  0.276667  0.125000  0.000000  0.000000  0.000000  0.000000  0.000000  0.000000  0.045000  0.858333  0.068333  0.000000  0.031667  0.000000  0.088333  0.216667  0.000000  0.136667  0.000000  0.000000  0.000000  0.000000  0.401667  0.000000  0.000000  0.268333  0.000000  0.115000  0.000000  0.000000  0.030000  0.081667  0.000000  0.000000  0.000000  0.466667  0.123333  0.000000  0.000000  0.000000  0.000000  0.000000  0.000000  0.156667  0.456667  0.000000  0.038333  0.000000  0.505000  0.078333  0.000000  0.075000  0.000000  0.066667  0.000000  0.200000  0.490000  0.000000  0.000000  0.036667  0.031667  0.061667  0.051667  0.051667  0.345000  0.000000  0.000000  0.000000  0.145000  0.000000  0.000000  0.103333  0.048333  0.000000  0.000000  0.211667  0.000000  0.000000  0.176667  0.111667  0.111667  0.031667  0.248333  0.030000  0.068333  0.000000  0.640000  0.080000  0.861667  0.000000  0.030000  0.000000  0.396667  0.000000  0.000000  0.631667  0.000000  0.000000  0.000000  0.000000  0.000000  0.000000  0.000000  0.000000  0.030000  0.000000  0.000000  0.095000  0.088333  0.031667  0.030000  0.090000  0.000000  0.031667  0.121667  0.000000  0.038333  0.000000  0.000000  0.000000  0.000000  0.155000  0.408333  0.415000  0.000000  0.246667  0.121667  0.000000  0.000000  0.143333  0.048333  0.000000  0.000000  0.000000  0.055000  0.048333  0.171667  0.000000  0.000000  0.275000  0.121667  0.000000  0.000000  0.068333  0.128333  0.225000  0.045000  0.971667  0.000000  0.543333  0.000000  0.031667  0.000000  0.253333  0.040000  0.113333  0.000000  0.133333  0.000000  0.000000  0.316667  0.000000  0.000000  0.281667  0.000000  0.216667  0.768333  0.950000  0.986667  0.971667  0.988333  0.795000  0.831667  0.985000  0.946667  0.995000  0.976667  0.556667  0.976667  0.975000  0.913333  0.803333  0.985000  0.251667  0.955000  0.993333  0.973333  0.991667  0.990000  0.993333  0.993333  0.996667  0.951667  0.000000  0.988333  0.985000  0.986667  0.953333  0.991667  0.681667  0.570000  0.978333  0.981667  0.998333  0.986667  0.986667  0.975000  0.993333  1.000000  0.993333  0.956667  0.000000  0.985000  0.963333  1.000000  0.981667  0.975000  1.000000  0.980000  0.960000  0.983333  0.991667  0.686667  0.983333  0.893333  0.908333  0.971667  0.990000  0.996667  0.995000  0.998333  0.993333  0.905000  0.983333  0.738333  0.973333  0.951667  0.000000  0.000000  0.910000  0.990000  0.970000  0.963333  0.988333  0.950000  0.435000  0.995000  0.986667  0.991667  0.998333  0.000000  0.031667  0.593333  0.981667  0.990000  0.813333  0.980000  0.988333  0.995000  0.948333  0.993333  0.935000  0.973333  0.983333  0.996667  0.980000  0.953333  0.986667  0.000000  0.996667  0.988333  0.996667  0.993333  0.980000  0.990000  0.850000  0.936667  0.973333  0.933333  0.998333  1.000000  1.000000  1.000000  1.000000  1.000000  1.000000  1.000000  0.988333  0.975000  1.000000  1.000000  0.870000  1.000000  1.000000  0.988333  1.000000  0.988333  1.000000  1.000000  0.988333  0.978333  1.000000  1.000000  1.000000  1.000000  0.988333  1.000000  1.000000  1.000000  1.000000  1.000000  1.000000  0.988333  0.956667  1.000000  1.000000  0.976667  1.000000  1.000000  0.988333  1.000000  1.000000  1.000000  1.000000  1.000000  1.000000  1.000000  0.988333  1.000000  1.000000  1.000000  0.976667  0.701667  1.000000  0.940000  0.568333  1.000000  1.000000  1.000000  1.000000  0.986667  0.988333  1.000000  1.000000  1.000000  0.988333  1.000000  0.988333  0.988333  1.000000  1.000000  1.000000  0.910000  1.000000  1.000000  1.000000  0.988333  0.953333  1.000000  0.968333  0.975000  1.000000  1.000000  0.988333  0.988333  1.000000  1.000000  1.000000  1.000000  0.968333  1.000000  1.000000  0.988333  1.000000  1.000000  1.000000  0.988333  0.988333  1.000000  1.000000  1.000000  0.971667  0.986667  0.986667  1.000000  0.973333  1.000000  0.988333  1.000000  1.000000  0.988333  1.000000  1.000000  0.988333  0.926667  0.995000  0.996667  0.995000  0.988333  0.975000  1.000000  0.988333  0.986667  0.996667  0.960000  0.986667  0.998333  0.985000  0.998333  0.980000  0.985000  0.685000  0.971667  0.993333  0.943333  0.995000  0.000000  0.476667  0.995000  0.000000  0.960000  0.978333  0.996667  0.620000  1.000000  0.983333  0.243333  0.998333  0.981667  0.995000  0.933333  0.991667  0.991667  0.000000  0.978333  0.996667  0.983333  0.998333  0.996667  0.958333  0.968333  0.986667  0.976667  0.951667  0.998333  0.981667  0.993333  0.986667  0.000000  0.991667  0.993333  1.000000  0.961667  0.980000  0.993333  0.976667  0.345000  0.981667  0.998333  0.995000  0.985000  0.976667  0.998333  0.993333  0.995000  0.998333  0.996667  0.995000  0.990000  0.993333  0.988333  0.993333  0.960000  0.968333  0.696667  0.996667  0.981667  0.968333  0.980000  0.980000  1.000000  0.980000  0.985000  0.983333  0.996667  0.991667  0.993333  0.931667  0.946667  0.988333  0.995000  0.990000  0.948333  0.998333  1.000000  0.995000  0.000000  0.488333  0.983333  0.976667  0.985000  0.940000  0.988333  0.998333  0.961667  0.000000  0.973333  0.978333  0.990000  0.985000  0.996667  0.781667  0.988333  0.996667  0.998333  0.993333  0.996667  0.986667  0.981667  0.995000  0.986667  0.718333  0.980000  0.975000  0.525000  0.936667  0.640000  0.996667  0.728333  0.996667  0.690000  0.945000  0.995000  0.973333  0.633333  0.993333  0.875000  0.993333  0.985000  0.991667  0.560000  0.985000  0.991667  0.701667  0.990000  0.000000  0.955000  0.998333  0.976667  0.980000  0.971667  0.623333  0.993333  0.998333  0.988333  0.988333  0.353333  0.988333  0.995000  0.981667  0.998333  0.735000  0.978333  0.995000  0.940000  0.968333  0.571667  0.996667  0.031667  0.858333  0.976667  0.985000  0.955000  0.988333  0.973333  0.991667  0.030000  0.998333  0.980000  0.996667  0.995000  0.996667  0.985000  0.836667  0.000000  0.966667  0.991667  0.981667  0.990000  1.000000  0.988333  0.045000  0.990000  0.705000  0.118333  0.000000  0.991667  0.995000  0.996667  0.983333  0.895000  0.453333  0.040000  0.963333  0.988333  0.980000  0.981667  0.993333  0.993333  0.890000  0.943333  0.991667  0.833333  0.998333  0.988333  0.983333  0.991667  0.998333  0.985000  0.031667  0.983333  0.985000  0.983333  0.350000  0.995000  0.973333  0.323333  0.973333  0.000000  0.995000  0.975000  0.948333  0.375000  0.966667  0.981667  0.998333  1.000000  0.990000  0.975000  0.988333  0.995000  0.998333  0.983333  0.031667  0.963333  0.920000  0.676667  0.641667  0.998333  0.911667  0.893333  0.985000  0.701667  0.973333  0.505000  0.983333  0.968333  0.000000  0.995000  0.975000  0.993333  0.030000  0.973333  0.996667  0.983333  0.998333  0.995000  0.000000  0.965000  0.000000  0.033333  0.930000  0.638333  0.996667  0.998333  0.985000  0.786667  0.991667  0.971667  0.998333  0.000000  0.870000  0.995000  0.988333  0.960000  0.990000  0.978333  0.340000  0.323333  0.968333  0.991667  0.986667  0.953333  0.986667  0.991667  0.993333  0.998333  0.991667  0.996667  0.986667  0.901667  0.976667  0.995000  0.988333  0.983333  0.968333  0.978333  0.040000  0.618333  0.631667  0.996667  0.973333  0.973333  0.000000  0.995000  0.998333  0.978333  1.000000  0.991667  0.996667  0.996667  0.995000  0.996667  0.998333  0.968333  0.970000  0.148333  0.998333  0.580000  0.973333  0.893333  0.960000  0.983333  0.996667  0.986667  0.985000  0.000000  0.000000  0.985000  0.995000  0.986667  0.995000  0.988333  0.986667  0.998333  0.996667  0.991667  0.971667  0.986667  1.000000  0.000000  0.996667  1.000000  0.945000  0.991667  0.981667  0.983333  0.998333  1.000000  0.996667  0.945000  0.656667  0.985000  0.988333  1.000000  0.981667  0.996667  0.971667  0.708333  0.976667  0.000000  0.998333  0.583333  0.623333  1.000000  0.035000  0.995000  0.998333  0.990000  1.000000  0.730000  0.991667  0.986667  0.965000  0.995000  0.998333  0.998333  0.996667  0.998333  0.095000  0.000000  0.986667  0.998333  0.998333  0.985000  0.986667  0.978333  0.970000  0.961667  0.956667  0.523333  0.996667  0.981667  0.963333  0.000000  0.988333  0.990000  0.983333  0.993333  0.998333  0.986667  0.995000  0.983333  1.000000  0.956667  1.000000  0.900000  0.110000  0.998333  0.976667  0.716667  0.975000  0.041667  1.000000  0.431667  0.978333  0.991667  0.998333  0.978333  0.996667  0.981667  0.588333  0.976667  0.988333  0.991667  0.995000  0.996667  0.985000  0.988333  0.976667  0.971667  0.993333  0.995000  0.965000  0.980000  0.936667  0.710000  0.000000  0.700000  0.990000  0.961667  0.395000  0.983333  0.978333  0.975000  0.971667  0.970000  0.996667  0.863333  0.995000  0.976667  0.985000  0.000000  0.990000  0.983333  0.996667  0.925000  0.961667  0.985000  0.996667  0.998333  0.973333  0.966667  0.971667  0.481667  0.000000  1.000000  0.995000  0.985000  0.991667  0.966667  0.990000  0.998333  0.978333  0.900000  0.986667  0.985000  0.288333  0.996667  0.061667  0.993333  0.000000  0.998333  1.000000  1.000000  0.980000  0.991667  1.000000  0.995000  0.908333  0.033333  0.978333  0.970000  0.981667  0.983333  0.991667  0.986667  1.000000  0.990000  0.981667  0.985000  0.971667  0.990000  0.968333  0.988333  0.996667  0.996667  0.000000  0.600000  0.665000  0.993333  0.993333  0.980000  0.983333  0.985000  1.000000  0.965000  0.913333  0.913333  0.978333  0.631667  0.978333  0.970000  0.983333  0.080000  0.996667  0.995000  0.986667  0.993333  0.981667  0.980000  0.990000  0.980000  0.983333  0.991667  0.993333  0.990000  0.986667  0.998333  0.896667  0.901667  0.925000  0.985000  0.998333  0.000000  0.995000  0.906667  0.993333  1.000000  0.986667  0.986667  0.986667  0.616667  0.996667  0.000000  0.000000  0.251667  0.401667  0.000000  0.085000  0.000000  0.000000  0.110000  0.166667  0.030000  0.000000  0.096667  0.440000  0.000000  0.178333  0.351667  0.046667  0.000000  0.000000  0.215000  0.000000  0.073333  0.498333  0.161667  0.061667  0.280000  0.000000  0.443333  0.120000  0.000000  0.463333  0.520000  0.115000  0.030000  0.000000  0.090000  0.000000  0.000000  0.000000  0.330000  0.000000  0.111667  0.260000  0.000000  0.443333  0.065000  0.678333  0.030000  0.000000  0.000000  0.121667  0.081667  0.063333  0.398333  0.000000  0.000000  0.158333  0.000000  0.035000  0.000000  0.570000  0.000000  0.073333  0.125000  0.000000  0.000000  0.380000  0.045000  0.358333  0.000000  0.000000  0.000000  0.000000  0.111667  0.378333  0.000000  0.135000  0.130000  0.000000  0.075000  0.000000  0.000000  0.130000  0.000000  0.060000  0.000000  0.030000  0.270000  0.000000  0.000000  0.971667  0.230000  0.916667  0.000000  0.146667  0.000000  0.095000  0.043333  0.000000  0.000000  0.086667  0.000000  0.203333  0.175000  0.963333  0.038333  0.000000  0.856667  0.030000  0.000000  0.186667  0.696667  0.130000  0.090000  0.000000  0.746667  0.095000  0.163333  0.106667  0.000000  0.065000  0.000000  0.083333  0.123333  0.148333  0.000000  0.960000  0.030000  0.121667  0.000000  0.000000  0.000000  0.723333  0.030000  0.145000  0.315000  0.263333  0.161667  0.000000  0.030000  0.000000  0.045000  0.240000  0.220000  0.366667  0.000000  0.801667  0.876667  0.031667  0.111667  0.233333  0.281667  0.030000  0.045000  0.000000  0.086667  0.288333  0.000000  0.275000  0.000000  0.296667  0.000000  0.113333  0.000000  0.000000  0.000000  0.000000  0.000000  0.000000  0.000000  0.000000  0.065000  0.075000  0.380000  0.141667  0.000000  0.058333  0.000000  0.416667  0.031667  0.628333  0.575000  0.945000  0.036667  0.548333  0.000000  0.041667  0.106667  0.030000  0.355000  0.376667  0.000000  0.031667  0.653333  0.048333  0.110000  0.000000  0.431667  0.000000  0.000000  0.000000  0.190000  0.056667  0.106667  0.176667  0.428333  0.000000  0.171667  0.541667  0.035000  0.000000  0.056667  0.000000  0.063333  0.960000  0.945000  0.000000  0.066667  0.050000  0.061667  0.000000  0.000000  0.150000  0.505000  0.531667  0.091667  0.070000  0.176667  0.428333  0.000000  0.211667  0.893333  0.000000  0.030000  0.000000  0.350000  0.051667  0.216667  0.315000  0.000000  0.615000  0.000000  0.115000  0.280000  0.000000  0.053333  0.000000  0.000000  0.230000  0.101667  0.000000  0.000000  0.000000  0.813333  0.685000  0.105000  0.210000  0.053333  0.101667  0.030000  0.055000  0.048333  0.503333  0.121667  0.038333  0.000000  0.080000  0.000000  0.000000  0.070000  0.065000  0.065000  0.000000  0.000000  0.118333  0.565000  0.000000  0.458333  0.045000  0.086667  0.000000  0.091667  0.678333  0.000000  0.201667  0.100000  0.083333  0.161667  0.000000  0.333333  0.000000  0.211667  0.045000  0.000000  0.071667  0.066667  0.030000  0.000000  0.000000  0.000000  0.000000  0.000000  0.095000  0.078333  0.090000  0.146667  0.000000  0.040000  0.085000  0.098333  0.060000  0.255000  0.000000  0.061667  0.625000  0.056667  0.000000  0.050000  0.050000  0.420000  0.000000  0.000000  0.000000  0.000000  0.036667  0.113333  0.813333  0.276667  0.000000  0.000000  0.233333  0.165000  0.000000  0.076667  0.161667  0.063333  0.000000  0.030000  0.000000  0.000000  0.000000  0.696667  0.083333  0.061667  0.521667  0.313333  0.000000  0.000000  0.336667  0.000000  0.000000  0.035000  0.000000  0.055000  0.000000  0.083333  0.000000  0.000000  0.000000  0.036667  0.131667  0.000000  0.000000  0.030000  0.366667  0.061667  0.045000  0.665000  0.000000  0.103333  0.210000  0.088333  0.636667  0.000000  0.188333  0.000000  0.266667  0.000000  0.276667  0.033333  0.000000  0.228333  0.063333  0.000000  0.000000  0.270000  0.000000  0.058333  0.140000  0.045000  0.225000  0.030000  0.088333  0.065000  0.095000  0.040000  0.896667  0.000000  0.000000  0.063333  0.000000  0.000000  0.180000  0.000000  0.105000  0.000000  0.211667  0.000000  0.420000  0.180000  0.000000  0.000000  0.146667  0.000000  0.040000  0.508333  0.515000  0.071667  0.136667  0.000000  0.000000  0.000000  0.380000  0.441667  0.056667  0.096667  0.176667  0.000000  0.481667  0.091667  0.000000  0.188333  0.000000  0.000000  0.000000  0.175000  0.046667  0.905000  0.113333  0.030000  0.000000  0.000000  0.000000  0.000000  0.000000  0.176667  0.110000  0.000000  0.000000  0.000000  0.088333  0.030000  0.000000  0.035000  0.000000  0.000000  0.126667  0.000000  0.000000  0.000000  0.071667  0.035000  0.116667  0.110000  0.000000  0.096667  0.035000  0.838333  0.000000  0.030000  0.000000  0.030000  0.983333  0.000000  0.503333  0.000000  0.085000  0.075000  0.101667  0.121667  0.030000  0.101667  0.030000  0.000000  0.096667  0.756667  0.000000  0.000000  0.048333  0.073333  0.166667  0.163333  0.030000  0.543333  0.430000  0.115000  0.303333  0.000000  0.763333  0.850000  0.000000  0.290000  0.000000  0.000000  0.078333  0.000000  0.000000  0.000000  0.295000  0.208333  0.000000  0.055000  0.000000  0.101667  0.336667  0.000000  0.038333  0.000000  0.000000  0.030000  0.293333  0.275000  0.000000  0.121667  0.058333  0.071667  0.000000  0.103333  0.078333  0.101667  0.131667  0.000000  0.361667  0.143333  0.295000  0.000000  0.425000  0.000000  0.000000  0.090000  0.031667  0.000000  0.931667  0.548333  0.260000  0.000000  0.160000  0.000000  0.000000  0.310000  0.035000  0.000000  0.000000  0.031667  0.000000  0.000000  0.000000  0.080000  0.093333  0.000000  0.000000  0.176667  0.970000  0.000000  0.086667  0.056667  0.000000  0.161667  0.055000  0.266667  0.310000  0.616667  0.200000  0.110000  0.000000  0.381667  0.503333  0.090000  0.215000  0.113333  0.196667  0.030000  0.035000  0.110000  0.000000  0.000000  0.000000  0.256667  0.000000  0.000000  0.035000  0.000000  0.031667  0.438333  0.000000  0.413333  0.000000  0.000000  0.135000  0.743333  0.000000  0.211667  0.505000  0.000000  0.058333  0.158333  0.330000  0.265000  0.000000  0.000000  0.068333  0.405000  0.000000  0.430000  0.163333  0.000000  0.363333  0.206667  0.000000  0.231667  0.720000  0.000000  0.000000  0.000000  0.148333  0.000000  0.000000  0.076667  0.000000  0.491667  0.091667  0.081667  0.391667  0.140000  0.981667  0.031667  0.035000  0.798333  0.000000  0.040000  0.000000  0.175000  0.000000  0.495000  0.036667  0.000000  0.203333  0.000000  0.000000  0.303333  0.141667  0.000000  0.000000  0.453333  0.035000  0.000000  0.000000  0.035000  0.226667  0.000000  0.000000  0.065000  0.495000  0.830000  0.415000  0.751667  0.030000  0.030000  0.210000  0.058333  0.000000  0.000000  0.366667  0.000000  0.000000  0.000000  0.290000  0.115000  0.630000  0.133333  0.281667  0.438333  0.000000  0.236667  0.046667  0.041667  0.031667  0.471667  0.000000  0.000000  0.000000  0.000000  0.000000  0.000000  0.000000  0.000000  0.000000  0.105000  0.000000  0.285000  0.000000  0.000000  0.000000  0.000000  0.430000  0.000000  0.840000  0.000000  0.000000  0.241667  0.030000  0.030000  0.000000  0.000000  0.000000  0.051667  0.030000  0.323333  0.591667  0.063333  0.000000  0.166667  0.031667  0.040000  0.223333  0.763333  0.000000  0.000000  0.150000  0.000000  0.050000  0.000000  0.090000  0.000000  0.000000  0.336667  0.080000  0.000000  0.223333  0.030000  0.031667  0.000000  0.163333  0.315000  0.000000  0.033333  0.113333  0.126667  0.000000  0.145000  0.000000  0.086667  0.000000  0.665000  0.000000  0.030000  0.030000  0.221667  0.000000  0.033333  0.106667  0.000000  0.000000  0.000000  0.276667  0.000000  0.070000  0.000000  0.000000  0.000000  0.221667  0.000000  0.000000  0.340000  0.000000  0.058333  0.000000  0.271667  0.130000  0.166667  0.000000  0.000000  0.163333  0.133333  0.076667  0.126667  0.041667  0.030000  0.123333  0.073333  0.000000  0.000000  0.118333  0.813333  0.000000  0.103333  0.146667  0.000000  0.000000  0.000000  
'pyogenes MGAS315'      0.000000  0.000000  0.000000  0.000000  0.000000  0.000000  0.400000  0.000000  0.175000  0.436667  0.000000  0.000000  0.041667  0.715000  0.000000  0.036667  0.293333  0.000000  0.030000  0.000000  0.000000  0.033333  0.035000  0.295000  0.000000  0.000000  0.000000  0.000000  0.220000  0.000000  0.936667  0.000000  0.076667  0.000000  0.030000  0.046667  0.041667  0.401667  0.231667  0.000000  0.000000  0.258333  0.031667  0.123333  0.091667  0.068333  0.181667  0.030000  0.423333  0.000000  0.000000  0.000000  0.990000  0.213333  0.260000  0.145000  0.000000  0.490000  0.338333  0.000000  0.000000  0.000000  0.000000  0.000000  0.176667  0.000000  0.030000  0.000000  0.543333  0.030000  0.198333  0.831667  0.030000  0.135000  0.000000  0.855000  0.538333  0.526667  0.000000  0.000000  0.126667  0.746667  0.035000  0.000000  0.035000  0.520000  0.000000  0.946667  0.405000  0.100000  0.491667  0.030000  0.030000  0.421667  0.543333  0.123333  0.398333  0.000000  0.295000  0.080000  0.000000  0.060000  0.133333  0.000000  0.000000  0.000000  0.030000  0.113333  0.000000  0.000000  0.000000  0.000000  0.240000  0.226667  0.930000  0.030000  0.158333  0.111667  0.030000  0.000000  0.076667  0.040000  0.031667  0.065000  0.000000  0.030000  0.163333  0.490000  0.000000  0.120000  0.970000  0.000000  0.060000  0.145000  0.030000  0.000000  0.000000  0.000000  0.000000  0.000000  0.031667  0.990000  0.538333  0.768333  0.818333  0.436667  0.280000  0.000000  0.000000  0.446667  0.221667  0.056667  0.573333  0.000000  0.165000  0.100000  0.486667  0.475000  0.161667  0.328333  0.000000  0.000000  0.000000  0.000000  0.030000  0.030000  0.085000  0.230000  0.000000  0.000000  0.030000  0.000000  0.051667  0.640000  0.188333  0.000000  0.153333  0.030000  0.166667  0.000000  0.030000  0.038333  0.110000  0.000000  0.650000  0.100000  0.921667  0.035000  0.000000  0.000000  0.581667  0.050000  0.000000  0.000000  0.000000  0.000000  0.048333  0.135000  0.966667  0.795000  0.216667  0.000000  0.000000  0.163333  0.000000  0.051667  0.000000  0.035000  0.000000  0.000000  0.121667  0.168333  0.406667  0.000000  0.000000  0.035000  0.205000  0.000000  0.160000  0.000000  0.000000  0.656667  0.423333  0.343333  0.380000  0.000000  0.248333  0.145000  0.000000  0.176667  0.000000  0.000000  0.046667  0.101667  0.000000  0.030000  0.048333  0.000000  0.241667  0.923333  0.153333  0.488333  0.000000  0.100000  0.000000  0.316667  0.000000  0.405000  0.000000  0.000000  0.410000  0.000000  0.030000  0.071667  0.970000  0.606667  0.000000  0.418333  0.000000  0.493333  0.000000  0.000000  0.000000  0.175000  0.000000  0.176667  0.433333  0.000000  0.150000  0.203333  0.000000  0.363333  0.288333  0.043333  0.000000  0.255000  0.000000  0.000000  0.070000  0.291667  0.030000  0.791667  0.036667  0.036667  0.000000  0.030000  0.000000  0.000000  0.220000  0.273333  0.823333  0.818333  0.000000  0.000000  0.030000  0.030000  0.200000  0.031667  0.265000  0.360000  0.030000  0.078333  0.000000  0.400000  0.000000  0.411667  0.270000  0.000000  0.000000  0.146667  0.338333  0.535000  0.163333  0.090000  0.030000  0.423333  0.113333  0.030000  0.035000  0.000000  0.000000  0.300000  0.000000  0.000000  0.030000  0.271667  0.000000  0.088333  0.218333  0.090000  0.438333  0.143333  0.000000  0.000000  0.000000  0.068333  0.000000  0.343333  0.000000  0.070000  0.000000  0.000000  0.000000  0.065000  0.061667  0.928333  0.310000  0.000000  0.085000  0.508333  0.131667  0.000000  0.471667  0.000000  0.198333  0.096667  0.235000  0.085000  0.383333  0.000000  0.000000  0.148333  0.030000  0.945000  0.000000  0.121667  0.105000  0.030000  0.510000  0.326667  0.036667  0.000000  0.030000  0.000000  0.000000  0.000000  0.061667  0.000000  0.261667  0.403333  0.705000  0.000000  0.040000  0.403333  0.000000  0.000000  0.030000  0.000000  0.000000  0.290000  0.086667  0.825000  0.260000  0.035000  0.093333  0.050000  0.076667  0.000000  0.108333  0.000000  0.000000  0.156667  0.036667  0.113333  0.315000  0.000000  0.075000  0.066667  0.131667  0.160000  0.391667  0.030000  0.343333  0.918333  0.000000  0.498333  0.053333  0.518333  0.000000  0.000000  0.000000  0.035000  0.701667  0.000000  0.046667  0.655000  0.075000  0.000000  0.136667  0.681667  0.208333  0.243333  0.000000  0.986667  0.101667  0.030000  0.098333  0.071667  0.000000  0.165000  0.266667  0.335000  0.040000  0.360000  0.291667  0.081667  0.108333  0.841667  0.000000  0.126667  0.396667  0.518333  0.216667  0.265000  0.000000  0.463333  0.071667  0.000000  0.295000  0.000000  0.030000  0.493333  0.313333  0.973333  0.000000  0.051667  0.030000  0.000000  0.000000  0.083333  0.150000  0.173333  0.115000  0.000000  0.030000  0.000000  0.000000  0.000000  0.166667  0.000000  0.000000  0.000000  0.051667  0.048333  0.040000  0.000000  0.876667  0.113333  0.058333  0.086667  0.151667  0.033333  0.083333  0.086667  0.000000  0.090000  0.556667  0.976667  0.000000  0.056667  0.000000  0.211667  0.355000  0.325000  0.040000  0.508333  0.000000  0.030000  0.950000  0.000000  0.045000  0.173333  0.308333  0.000000  0.030000  0.078333  0.165000  0.000000  0.320000  0.000000  0.000000  0.100000  0.000000  0.031667  0.083333  0.000000  0.000000  0.000000  0.000000  0.000000  0.030000  0.253333  0.000000  0.000000  0.000000  0.426667  0.000000  0.000000  0.000000  0.000000  0.660000  0.445000  0.000000  0.145000  0.173333  0.128333  0.743333  0.000000  0.000000  0.976667  0.448333  0.040000  0.201667  0.868333  0.000000  0.215000  0.201667  0.000000  0.215000  0.465000  0.000000  0.035000  0.000000  0.116667  0.816667  0.161667  0.950000  0.000000  0.055000  0.060000  0.000000  0.101667  0.000000  0.051667  0.030000  0.000000  0.303333  0.000000  0.666667  0.000000  0.000000  0.000000  0.000000  0.238333  0.000000  0.221667  0.035000  0.000000  0.000000  0.000000  0.000000  0.095000  0.238333  0.000000  0.081667  0.460000  0.000000  0.000000  0.000000  0.203333  0.036667  0.061667  0.906667  0.111667  0.923333  0.036667  0.030000  0.000000  0.233333  0.000000  0.685000  0.225000  0.965000  0.000000  0.050000  0.000000  0.000000  0.000000  0.000000  0.118333  0.000000  0.030000  0.035000  0.000000  0.000000  0.158333  0.030000  0.200000  0.036667  0.943333  0.000000  0.200000  0.030000  0.000000  0.000000  0.030000  0.183333  0.000000  0.161667  0.000000  0.000000  0.000000  0.118333  0.248333  0.000000  0.091667  0.391667  0.000000  0.436667  0.030000  0.030000  0.000000  0.165000  0.030000  0.000000  0.376667  0.131667  0.000000  0.031667  0.000000  0.000000  0.181667  0.101667  0.000000  0.153333  0.103333  0.000000  0.035000  0.041667  0.371667  0.030000  0.056667  0.198333  0.000000  0.000000  0.078333  0.000000  0.031667  0.000000  0.036667  0.988333  0.030000  0.000000  0.745000  0.051667  0.000000  0.033333  0.035000  0.168333  0.000000  0.000000  0.958333  0.555000  0.158333  0.290000  0.896667  0.000000  0.000000  0.313333  0.000000  0.293333  0.431667  0.000000  0.651667  0.000000  0.000000  0.000000  0.380000  0.041667  0.990000  0.061667  0.415000  0.063333  0.255000  0.000000  0.053333  0.033333  0.000000  0.000000  0.373333  0.000000  0.201667  0.156667  0.986667  0.033333  0.941667  0.000000  0.030000  0.185000  0.103333  0.113333  0.000000  0.000000  0.945000  0.330000  0.381667  0.630000  0.065000  0.426667  0.941667  0.000000  0.091667  0.000000  0.436667  0.081667  0.030000  0.135000  0.543333  0.061667  0.031667  0.000000  0.000000  0.000000  0.351667  0.036667  0.521667  0.233333  0.000000  0.278333  0.000000  0.280000  0.293333  0.000000  0.130000  0.538333  0.000000  0.000000  0.000000  0.045000  0.030000  0.141667  0.813333  0.070000  0.031667  0.083333  0.000000  0.330000  0.145000  0.121667  0.091667  0.000000  0.000000  0.368333  0.173333  0.068333  0.000000  0.203333  0.000000  0.000000  0.030000  0.000000  0.218333  0.091667  0.085000  0.000000  0.000000  0.081667  0.000000  0.000000  0.000000  0.000000  0.000000  0.051667  0.000000  0.000000  0.198333  0.000000  0.503333  0.000000  0.030000  0.000000  0.000000  0.466667  0.030000  0.255000  0.070000  0.000000  0.265000  0.000000  0.000000  0.245000  0.075000  0.000000  0.830000  0.218333  0.000000  0.031667  0.000000  0.000000  0.000000  0.000000  0.128333  0.351667  0.000000  0.141667  0.000000  0.190000  0.133333  0.090000  0.000000  0.000000  0.000000  0.030000  0.000000  0.040000  0.470000  0.030000  0.030000  0.000000  0.036667  0.135000  0.000000  0.793333  0.350000  0.435000  0.270000  0.000000  0.048333  0.085000  0.651667  0.331667  0.000000  0.373333  0.030000  0.000000  0.811667  0.253333  0.608333  0.665000  0.000000  0.056667  0.066667  0.738333  0.038333  0.525000  0.000000  0.000000  0.030000  0.000000  0.036667  0.000000  0.000000  0.115000  0.371667  0.000000  0.075000  0.000000  0.000000  0.343333  0.471667  0.200000  0.000000  0.000000  0.030000  0.391667  0.000000  0.031667  0.000000  0.041667  0.101667  0.211667  0.241667  0.303333  0.126667  0.000000  0.105000  0.070000  0.030000  0.175000  0.000000  0.315000  0.000000  0.000000  0.000000  0.070000  0.328333  0.000000  0.000000  0.000000  0.036667  0.000000  0.000000  0.000000  0.000000  0.000000  0.000000  0.035000  0.000000  0.158333  0.000000  0.078333  0.000000  0.478333  0.065000  0.030000  0.000000  0.205000  0.000000  0.000000  0.088333  0.183333  0.138333  0.603333  0.275000  0.348333  0.030000  0.156667  0.000000  0.051667  0.000000  0.000000  0.000000  0.000000  0.635000  0.140000  0.000000  0.000000  0.000000  0.053333  0.033333  0.208333  0.843333  0.091667  0.000000  0.078333  0.030000  0.000000  0.035000  0.400000  0.000000  0.000000  0.236667  0.036667  0.030000  0.218333  0.241667  0.088333  0.035000  0.030000  0.000000  0.000000  0.000000  0.738333  0.000000  0.071667  0.081667  0.000000  0.000000  0.000000  0.063333  0.030000  0.000000  0.000000  0.000000  0.178333  0.285000  0.148333  0.281667  0.030000  0.086667  0.161667  0.000000  0.040000  0.031667  0.030000  0.000000  0.055000  0.048333  0.000000  0.468333  0.000000  0.418333  0.000000  0.361667  0.288333  0.318333  0.030000  0.000000  0.000000  0.700000  0.211667  0.138333  0.000000  0.145000  0.048333  0.060000  0.000000  0.216667  0.000000  0.138333  0.073333  0.000000  0.110000  0.061667  0.000000  0.838333  0.055000  0.368333  0.030000  0.138333  0.000000  0.000000  0.000000  0.031667  0.070000  0.133333  0.638333  0.000000  0.000000  0.000000  0.000000  0.000000  0.000000  0.000000  0.378333  0.000000  0.051667  0.155000  0.031667  0.000000  0.100000  0.190000  0.050000  0.618333  0.048333  0.053333  0.300000  0.208333  0.843333  0.000000  0.750000  0.251667  0.066667  0.000000  0.000000  0.000000  0.035000  0.500000  0.311667  0.000000  0.535000  0.030000  0.155000  0.000000  0.538333  0.000000  0.000000  0.153333  0.000000  0.061667  0.155000  0.031667  0.921667  0.055000  0.000000  0.088333  0.961667  0.163333  0.181667  0.000000  0.000000  0.030000  0.000000  0.030000  0.066667  0.210000  0.085000  0.000000  0.058333  0.210000  0.036667  0.395000  0.608333  0.000000  0.000000  0.036667  0.811667  0.571667  0.171667  0.033333  0.131667  0.181667  0.000000  0.090000  0.571667  0.000000  0.000000  0.428333  0.030000  0.000000  0.000000  0.000000  0.795000  0.095000  0.371667  0.076667  0.126667  0.000000  0.555000  0.000000  0.000000  0.315000  0.848333  0.000000  0.451667  0.516667  0.036667  0.275000  0.000000  0.000000  0.146667  0.036667  0.393333  0.000000  0.075000  0.031667  0.000000  0.036667  0.030000  0.000000  0.000000  0.000000  0.376667  0.268333  0.000000  0.060000  0.000000  0.748333  0.083333  0.000000  0.000000  0.293333  0.586667  0.033333  0.065000  0.111667  0.000000  0.116667  0.000000  0.085000  0.228333  0.046667  0.121667  0.030000  0.063333  0.035000  0.036667  0.000000  0.000000  0.118333  0.000000  0.030000  0.810000  0.078333  0.071667  0.860000  0.000000  0.171667  0.706667  0.323333  0.115000  0.565000  0.000000  0.000000  0.081667  0.188333  0.000000  0.076667  0.283333  0.135000  0.058333  0.000000  0.331667  0.098333  0.000000  0.058333  0.000000  0.000000  0.000000  0.000000  0.000000  0.136667  0.000000  0.043333  0.325000  0.000000  0.000000  0.293333  0.000000  0.055000  0.000000  0.173333  0.000000  0.000000  0.060000  0.110000  0.000000  0.065000  0.121667  0.000000  0.031667  0.000000  0.000000  0.120000  0.000000  0.321667  0.000000  0.000000  0.000000  0.000000  0.000000  0.030000  0.035000  0.000000  0.000000  0.053333  0.030000  0.146667  0.000000  0.370000  0.030000  0.106667  0.170000  0.000000  0.030000  0.210000  0.000000  0.030000  0.000000  0.000000  0.000000  0.343333  0.271667  0.000000  0.300000  0.696667  0.000000  0.030000  0.030000  0.085000  0.036667  0.000000  0.000000  0.560000  0.480000  0.040000  0.000000  0.040000  0.000000  0.243333  0.078333  0.055000  0.000000  0.471667  0.340000  0.000000  0.000000  0.055000  0.036667  0.623333  0.116667  0.000000  0.053333  0.096667  0.118333  0.061667  0.133333  0.000000  0.270000  0.000000  0.113333  0.030000  0.000000  0.000000  0.000000  0.470000  0.000000  0.101667  0.000000  0.000000  0.106667  0.000000  0.000000  0.043333  0.030000  0.181667  0.031667  0.050000  0.000000  0.235000  0.000000  0.266667  0.000000  0.556667  0.000000  0.661667  0.045000  0.031667  0.000000  0.035000  0.000000  0.000000  0.223333  0.083333  0.071667  0.000000  0.000000  0.031667  0.000000  0.030000  0.000000  0.051667  0.000000  0.000000  0.271667  0.205000  0.140000  0.000000  0.126667  0.031667  0.030000  0.201667  0.331667  0.206667  0.000000  0.105000  0.000000  0.140000  0.433333  0.093333  0.111667  0.000000  0.306667  0.000000  0.030000  0.065000  0.000000  0.053333  0.000000  0.000000  0.043333  0.666667  0.095000  0.000000  0.000000  0.203333  0.188333  0.000000  0.326667  0.178333  0.036667  0.055000  0.048333  0.000000  0.963333  0.800000  0.106667  0.078333  0.058333  0.030000  0.136667  0.225000  0.148333  0.000000  0.000000  0.000000  0.208333  0.473333  0.410000  0.536667  0.180000  0.086667  0.151667  0.190000  0.000000  0.000000  0.166667  0.143333  0.000000  0.056667  0.040000  0.000000  0.000000  0.000000  0.100000  0.093333  0.000000  0.230000  0.121667  0.031667  0.303333  0.083333  0.206667  0.056667  0.036667  0.000000  0.078333  0.031667  0.000000  0.790000  0.200000  0.143333  0.065000  0.041667  0.060000  0.036667  0.158333  0.000000  0.035000  0.038333  0.000000  0.000000  0.301667  0.000000  0.000000  0.030000  0.000000  0.198333  0.000000  0.126667  0.055000  0.000000  0.130000  0.030000  0.038333  0.000000  0.361667  0.035000  0.340000  0.415000  0.000000  0.000000  0.253333  0.030000  0.056667  0.000000  0.378333  0.036667  0.773333  0.135000  0.625000  0.000000  0.038333  0.031667  0.058333  0.000000  0.065000  0.328333  0.000000  0.000000  0.641667  0.000000  0.046667  0.445000  0.101667  0.095000  0.000000  0.000000  0.175000  0.665000  0.000000  0.000000  0.000000  0.090000  0.161667  0.045000  0.000000  0.048333  0.100000  0.275000  0.000000  0.000000  0.075000  0.198333  0.050000  0.000000  0.090000  0.000000  0.000000  0.000000  0.055000  0.073333  0.000000  0.048333  0.000000  0.060000  0.000000  0.000000  0.668333  0.146667  0.326667  0.000000  0.066667  0.136667  0.073333  0.000000  0.280000  0.155000  0.148333  0.083333  0.000000  0.000000  0.098333  0.536667  0.000000  0.558333  0.100000  0.000000  0.356667  0.035000  0.185000  0.000000  0.818333  0.000000  0.000000  0.000000  0.030000  0.106667  0.061667  0.000000  0.366667  0.030000  0.081667  0.541667  0.000000  0.000000  0.000000  0.236667  0.036667  0.031667  0.038333  0.000000  0.000000  0.000000  0.285000  0.481667  0.000000  0.856667  0.000000  0.000000  0.000000  0.175000  0.041667  0.046667  0.350000  0.000000  0.533333  0.033333  0.000000  0.086667  0.000000  0.338333  0.000000  0.000000  0.170000  0.000000  0.065000  0.133333  0.141667  0.115000  0.256667  0.000000  0.000000  0.041667  0.030000  0.000000  0.000000  0.000000  0.308333  0.000000  0.000000  0.000000  0.245000  0.000000  0.050000  0.063333  0.000000  0.000000  0.000000  0.046667  0.000000  0.000000  0.000000  0.000000  0.000000  0.105000  0.190000  0.056667  0.000000  0.000000  0.000000  0.368333  0.128333  0.000000  0.091667  0.433333  0.000000  0.000000  0.000000  0.241667  0.051667  0.030000  0.088333  0.000000  0.050000  0.053333  0.000000  0.000000  0.000000  0.000000  0.086667  0.196667  0.000000  0.075000  0.100000  0.096667  0.145000  0.000000  0.215000  0.000000  0.035000  0.188333  0.361667  0.000000  0.101667  0.000000  0.000000  0.131667  0.000000  0.161667  0.000000  0.000000  0.030000  0.000000  0.046667  0.000000  0.000000  0.183333  0.478333  0.140000  0.000000  0.000000  0.000000  0.250000  0.000000  0.348333  0.343333  0.375000  0.000000  0.000000  0.040000  0.000000  0.000000  0.000000  0.030000  0.158333  0.520000  0.000000  0.000000  0.000000  0.226667  0.328333  0.000000  0.533333  0.000000  0.000000  0.163333  0.273333  0.000000  0.106667  0.000000  0.000000  0.000000  0.000000  0.456667  0.000000  0.041667  0.000000  0.000000  0.663333  0.000000  0.071667  0.048333  0.000000  0.000000  0.000000  0.000000  0.036667  0.201667  0.155000  0.446667  0.031667  0.000000  0.000000  0.080000  0.060000  0.061667  0.000000  0.243333  0.000000  0.000000  0.000000  0.000000  0.850000  0.036667  0.000000  0.176667  0.526667  0.000000  0.000000  0.000000  0.000000  0.000000  0.040000  0.000000  0.000000  0.030000  0.000000  0.000000  0.000000  0.568333  0.000000  0.000000  0.693333  0.800000  0.000000  0.000000  0.040000  0.915000  0.000000  0.086667  0.000000  0.035000  0.030000  0.000000  0.221667  0.000000  0.000000  0.035000  0.136667  0.045000  0.300000  0.290000  0.056667  0.071667  0.000000  0.050000  0.165000  0.098333  0.306667  0.030000  0.135000  0.000000  0.030000  0.978333  0.000000  0.030000  0.000000  0.526667  0.060000  0.036667  0.000000  0.000000  0.110000  0.000000  0.030000  0.000000  0.000000  0.035000  0.098333  0.046667  0.058333  0.000000  0.195000  0.208333  0.043333  0.466667  0.000000  0.393333  0.101667  0.000000  0.258333  0.000000  0.031667  0.000000  0.000000  0.041667  0.030000  0.038333  0.031667  0.000000  0.000000  0.000000  0.000000  0.000000  0.093333  0.000000  0.000000  0.000000  0.130000  0.000000  0.063333  0.131667  0.238333  0.768333  0.031667  0.000000  0.000000  0.093333  0.000000  0.075000  0.110000  0.225000  0.130000  0.000000  0.435000  0.000000  0.308333  0.030000  0.316667  0.000000  0.030000  0.000000  0.388333  0.133333  0.000000  0.041667  0.913333  0.040000  0.498333  0.000000  0.635000  0.000000  0.113333  0.000000  0.000000  0.063333  0.698333  0.000000  0.000000  0.000000  0.000000  0.433333  0.481667  0.090000  0.031667  0.030000  0.000000  0.221667  0.000000  0.000000  0.000000  0.000000  0.000000  0.000000  0.000000  0.408333  0.086667  0.000000  0.051667  0.856667  0.085000  0.658333  0.043333  0.000000  0.030000  0.000000  0.401667  0.000000  0.000000  0.000000  0.000000  0.000000  0.000000  0.638333  0.000000  0.000000  0.000000  0.000000  0.000000  0.206667  0.751667  0.000000  0.050000  0.000000  0.061667  0.000000  0.000000  0.053333  0.541667  0.068333  0.085000  0.251667  0.000000  0.000000  0.000000  0.045000  0.275000  0.000000  0.210000  0.000000  0.000000  0.000000  0.000000  0.000000  0.031667  0.390000  0.000000  0.000000  0.073333  0.000000  0.055000  0.000000  0.910000  0.000000  0.000000  0.000000  0.000000  0.036667  0.000000  0.000000  0.098333  0.000000  0.000000  0.030000  0.000000  0.000000  0.105000  0.030000  0.000000  0.230000  0.376667  0.000000  0.253333  0.286667  0.030000  0.000000  0.146667  0.000000  0.030000  0.000000  0.000000  0.000000  0.000000  0.071667  0.000000  0.183333  0.090000  0.130000  0.000000  0.000000  0.065000  0.088333  0.000000  0.000000  0.196667  0.000000  0.000000  0.226667  0.000000  0.000000  0.111667  0.000000  0.423333  0.000000  0.000000  0.000000  0.000000  0.063333  0.000000  0.000000  0.045000  0.338333  0.313333  0.000000  0.068333  0.553333  0.040000  0.000000  0.518333  0.000000  0.236667  0.000000  0.000000  0.000000  0.000000  0.000000  0.163333  0.000000  0.793333  0.250000  0.131667  0.161667  0.000000  0.000000  0.111667  0.000000  0.246667  0.120000  0.000000  0.000000  0.000000  0.000000  0.030000  0.116667  0.038333  0.000000  0.000000  0.000000  0.000000  0.058333  0.000000  0.000000  0.000000  0.000000  0.300000  0.030000  0.030000  0.341667  0.000000  0.263333  0.086667  0.000000  0.000000  0.443333  0.030000  0.000000  0.000000  0.000000  0.000000  0.000000  0.126667  0.000000  0.190000  0.000000  0.000000  0.000000  0.073333  0.000000  0.000000  0.000000  0.000000  0.000000  0.031667  0.095000  0.000000  0.000000  0.000000  0.000000  0.000000  0.068333  0.000000  0.000000  0.000000  0.033333  0.090000  0.161667  0.030000  0.000000  0.000000  0.030000  0.000000  0.000000  0.736667  0.000000  0.000000  0.000000  0.000000  0.333333  0.000000  0.100000  0.030000  0.401667  0.000000  0.288333  0.000000  0.046667  0.035000  0.788333  0.000000  0.000000  0.473333  0.291667  0.030000  0.095000  0.086667  0.161667  0.000000  0.000000  0.045000  0.000000  0.070000  0.000000  0.000000  0.408333  0.000000  0.000000  0.306667  0.000000  0.000000  0.533333  0.273333  0.490000  0.051667  0.000000  0.038333  0.051667  0.000000  0.283333  0.176667  0.050000  0.066667  0.165000  0.476667  0.140000  0.000000  0.938333  0.058333  0.535000  0.071667  0.058333  0.000000  0.201667  0.215000  0.126667  0.098333  0.905000  0.125000  0.000000  0.415000  0.248333  0.000000  0.000000  0.000000  0.000000  0.000000  0.000000  0.153333  0.035000  0.000000  0.000000  0.000000  0.000000  0.088333  0.000000  0.035000  0.065000  0.303333  0.068333  0.000000  0.030000  0.000000  0.000000  0.193333  0.030000  0.000000  0.048333  0.375000  0.030000  0.085000  0.075000  0.000000  0.098333  0.000000  0.030000  0.085000  0.066667  0.031667  0.058333  0.035000  0.000000  0.000000  0.000000  0.000000  0.000000  0.090000  0.480000  0.000000  0.035000  0.000000  0.000000  0.000000  0.131667  0.378333  0.056667  0.000000  0.045000  0.000000  0.000000  0.075000  0.000000  0.053333  0.095000  0.060000  0.035000  0.276667  0.125000  0.000000  0.000000  0.000000  0.000000  0.000000  0.000000  0.045000  0.856667  0.068333  0.000000  0.031667  0.000000  0.088333  0.216667  0.000000  0.038333  0.000000  0.000000  0.000000  0.000000  0.401667  0.000000  0.000000  0.268333  0.000000  0.113333  0.000000  0.000000  0.000000  0.081667  0.000000  0.000000  0.000000  0.463333  0.123333  0.000000  0.000000  0.000000  0.000000  0.000000  0.000000  0.155000  0.456667  0.000000  0.038333  0.000000  0.505000  0.080000  0.000000  0.075000  0.000000  0.066667  0.030000  0.203333  0.488333  0.000000  0.000000  0.000000  0.031667  0.061667  0.051667  0.051667  0.346667  0.000000  0.000000  0.000000  0.145000  0.000000  0.000000  0.171667  0.048333  0.000000  0.000000  0.235000  0.000000  0.000000  0.320000  0.111667  0.111667  0.031667  0.251667  0.030000  0.068333  0.000000  0.648333  0.080000  0.863333  0.000000  0.030000  0.000000  0.396667  0.000000  0.000000  0.631667  0.000000  0.000000  0.000000  0.000000  0.000000  0.000000  0.000000  0.000000  0.030000  0.056667  0.000000  0.095000  0.088333  0.031667  0.000000  0.090000  0.000000  0.000000  0.121667  0.000000  0.038333  0.000000  0.000000  0.000000  0.000000  0.155000  0.408333  0.415000  0.000000  0.246667  0.121667  0.000000  0.000000  0.143333  0.048333  0.000000  0.000000  0.000000  0.055000  0.048333  0.443333  0.000000  0.000000  0.276667  0.091667  0.000000  0.000000  0.068333  0.128333  0.225000  0.045000  0.973333  0.000000  0.543333  0.000000  0.031667  0.000000  0.253333  0.040000  0.115000  0.000000  0.000000  0.000000  0.000000  0.315000  0.000000  0.000000  0.280000  0.030000  0.210000  0.758333  0.965000  0.988333  0.976667  0.991667  0.793333  0.815000  0.983333  0.950000  0.998333  0.986667  0.510000  0.978333  0.993333  0.913333  0.803333  0.983333  0.646667  0.925000  0.996667  0.981667  0.993333  0.998333  0.996667  0.996667  0.996667  0.976667  0.000000  0.993333  0.980000  0.995000  0.603333  0.648333  0.691667  0.566667  0.980000  0.983333  0.995000  0.985000  0.981667  0.955000  0.998333  1.000000  0.973333  0.956667  0.000000  0.995000  0.965000  1.000000  0.986667  0.976667  1.000000  0.981667  0.000000  0.975000  0.990000  0.046667  0.983333  0.893333  0.000000  0.988333  0.996667  0.995000  0.998333  0.998333  0.920000  0.916667  0.973333  0.513333  0.980000  0.746667  0.325000  0.000000  0.953333  0.993333  0.981667  1.000000  0.986667  0.950000  0.436667  0.998333  0.930000  0.990000  0.986667  0.965000  0.031667  0.033333  0.981667  0.991667  0.815000  0.955000  0.988333  0.995000  0.970000  0.993333  0.000000  0.985000  0.981667  1.000000  0.985000  0.836667  0.610000  0.000000  0.998333  0.966667  0.988333  1.000000  0.986667  0.995000  0.980000  0.821667  0.965000  0.951667  0.991667  0.991667  0.996667  0.995000  0.000000  0.988333  0.978333  0.985000  0.981667  0.948333  0.988333  0.998333  0.863333  0.998333  0.995000  0.988333  0.990000  0.985000  0.996667  0.000000  0.985000  0.978333  1.000000  0.995000  0.955000  1.000000  0.988333  0.990000  1.000000  0.991667  0.991667  0.996667  0.980000  0.981667  0.953333  1.000000  0.988333  0.605000  0.995000  0.000000  0.968333  0.601667  0.960000  1.000000  0.996667  0.985000  0.990000  0.998333  0.981667  0.991667  0.995000  0.983333  0.976667  0.701667  0.996667  0.935000  0.230000  0.996667  0.596667  0.991667  0.995000  0.983333  0.986667  0.980000  0.983333  0.995000  0.975000  0.980000  0.940000  0.970000  0.996667  0.978333  0.996667  0.958333  0.063333  0.998333  0.653333  0.985000  0.948333  0.993333  0.965000  0.936667  0.996667  0.990000  0.975000  0.970000  0.993333  0.976667  0.983333  0.978333  0.966667  0.993333  0.990000  0.983333  0.978333  0.990000  0.978333  0.988333  0.983333  0.995000  0.991667  0.990000  0.948333  0.978333  0.975000  0.000000  0.970000  0.988333  0.980000  0.998333  0.983333  0.985000  0.996667  0.991667  0.983333  0.976667  1.000000  1.000000  1.000000  1.000000  1.000000  1.000000  1.000000  0.988333  1.000000  0.963333  1.000000  1.000000  0.988333  1.000000  0.986667  1.000000  0.986667  1.000000  1.000000  1.000000  1.000000  1.000000  0.980000  1.000000  1.000000  0.988333  0.978333  1.000000  0.620000  1.000000  0.988333  0.988333  1.000000  0.988333  1.000000  1.000000  1.000000  1.000000  0.988333  1.000000  1.000000  0.988333  1.000000  1.000000  0.965000  0.988333  0.988333  1.000000  1.000000  1.000000  1.000000  1.000000  0.988333  0.988333  1.000000  1.000000  1.000000  0.965000  0.988333  1.000000  0.988333  0.988333  1.000000  1.000000  1.000000  0.988333  0.980000  1.000000  1.000000  1.000000  1.000000  1.000000  1.000000  1.000000  1.000000  1.000000  1.000000  1.000000  1.000000  0.986667  1.000000  0.988333  1.000000  1.000000  0.988333  1.000000  0.988333  0.986667  1.000000  1.000000  1.000000  1.000000  0.988333  0.985000  1.000000  1.000000  1.000000  0.955000  1.000000  1.000000  1.000000  0.540000  0.490000  0.988333  1.000000  0.988333  1.000000  1.000000  1.000000  0.963333  0.998333  0.988333  1.000000  1.000000  0.985000  0.996667  0.781667  0.990000  0.993333  0.996667  0.996667  0.996667  0.990000  0.985000  0.998333  0.988333  0.711667  0.995000  0.971667  0.528333  0.980000  0.648333  0.991667  0.730000  0.986667  0.695000  0.985000  0.995000  0.971667  0.626667  1.000000  0.683333  0.963333  0.988333  0.993333  0.630000  0.988333  0.990000  0.701667  0.980000  0.000000  0.955000  0.996667  0.938333  0.986667  0.986667  0.630000  0.996667  0.998333  0.986667  0.980000  0.456667  0.983333  0.998333  0.981667  0.995000  0.733333  0.973333  0.991667  0.940000  0.958333  0.566667  0.996667  0.031667  0.853333  0.998333  0.985000  0.955000  0.993333  0.973333  0.996667  0.030000  1.000000  0.981667  0.996667  1.000000  0.995000  0.983333  0.836667  0.000000  0.968333  0.993333  0.970000  0.990000  1.000000  0.990000  0.045000  0.991667  0.988333  0.118333  0.000000  0.991667  0.996667  0.996667  0.990000  0.996667  0.966667  0.223333  0.965000  0.980000  0.981667  1.000000  0.991667  1.000000  0.890000  0.941667  0.996667  0.840000  0.998333  0.998333  0.993333  0.986667  0.963333  0.855000  0.031667  1.000000  0.991667  0.983333  0.351667  0.993333  0.973333  1.000000  0.961667  0.000000  0.986667  0.980000  0.936667  0.378333  0.980000  0.983333  0.995000  1.000000  0.973333  0.975000  0.991667  0.991667  0.995000  0.983333  0.031667  0.966667  0.993333  0.955000  0.641667  1.000000  0.891667  0.971667  0.968333  0.000000  0.981667  0.973333  0.985000  0.963333  0.000000  0.995000  0.961667  0.998333  0.980000  0.976667  0.993333  0.976667  0.991667  0.998333  0.035000  0.941667  0.000000  0.033333  0.915000  1.000000  0.998333  0.995000  0.975000  0.960000  0.991667  0.990000  0.988333  0.000000  0.996667  0.990000  0.986667  0.981667  0.988333  0.950000  0.995000  1.000000  0.968333  0.978333  0.986667  0.953333  0.985000  0.981667  0.995000  0.995000  0.993333  0.993333  0.998333  0.993333  0.970000  0.995000  0.995000  0.981667  0.986667  0.976667  0.000000  0.615000  0.671667  0.998333  0.988333  0.976667  0.000000  0.996667  0.991667  0.978333  1.000000  0.998333  0.993333  1.000000  0.995000  0.995000  0.996667  0.961667  0.973333  0.650000  0.986667  0.988333  0.938333  0.963333  0.960000  0.985000  0.995000  0.990000  0.988333  0.986667  0.000000  0.981667  0.000000  0.983333  0.983333  0.976667  0.986667  0.991667  0.996667  0.991667  0.456667  0.988333  0.981667  0.000000  0.990000  0.990000  0.000000  0.991667  0.968333  0.991667  1.000000  0.980000  0.993333  0.943333  0.656667  0.983333  0.986667  0.998333  0.965000  0.996667  0.968333  0.988333  0.971667  0.933333  0.983333  0.065000  0.950000  0.996667  0.035000  0.986667  0.998333  0.991667  0.995000  0.723333  0.990000  0.950000  0.965000  0.995000  0.991667  0.998333  0.965000  0.996667  0.075000  0.830000  0.975000  0.963333  0.993333  0.980000  0.981667  0.978333  0.970000  0.968333  0.680000  0.506667  0.996667  0.985000  0.993333  0.896667  0.981667  0.990000  0.988333  0.995000  0.980000  0.983333  0.995000  0.976667  0.848333  0.975000  0.978333  0.998333  0.093333  0.968333  0.598333  0.708333  0.938333  0.988333  0.986667  0.511667  0.978333  0.990000  0.998333  0.986667  0.996667  0.981667  0.995000  0.978333  0.993333  0.988333  0.985000  0.998333  0.983333  0.998333  0.980000  0.971667  0.988333  0.995000  0.651667  0.976667  0.875000  0.993333  0.808333  0.696667  0.995000  0.965000  0.556667  0.988333  0.975000  1.000000  0.980000  1.000000  1.000000  1.000000  1.000000  0.988333  0.988333  1.000000  1.000000  1.000000  1.000000  0.988333  1.000000  1.000000  1.000000  1.000000  0.988333  0.988333  0.976667  0.491667  1.000000  1.000000  1.000000  0.988333  1.000000  0.970000  1.000000  1.000000  1.000000  0.905000  0.988333  0.988333  0.703333  1.000000  1.000000  1.000000  1.000000  1.000000  1.000000  1.000000  0.988333  1.000000  1.000000  1.000000  0.908333  0.466667  0.988333  0.976667  1.000000  1.000000  1.000000  0.988333  1.000000  1.000000  1.000000  1.000000  1.000000  1.000000  1.000000  1.000000  1.000000  1.000000  0.693333  1.000000  0.965000  1.000000  1.000000  0.988333  1.000000  0.988333  1.000000  0.976667  0.988333  0.988333  0.986667  1.000000  0.988333  0.975000  0.986667  1.000000  1.000000  1.000000  0.988333  1.000000  0.988333  1.000000  1.000000  0.988333  1.000000  1.000000  1.000000  1.000000  1.000000  1.000000  0.906667  1.000000  0.928333  0.988333  1.000000  0.998333  1.000000  1.000000  1.000000  1.000000  0.986667  1.000000  0.988333  1.000000  1.000000  0.000000  0.000000  0.253333  0.403333  0.000000  0.083333  0.000000  0.000000  0.110000  0.166667  0.030000  0.000000  0.116667  0.440000  0.000000  0.296667  0.315000  0.046667  0.000000  0.000000  0.215000  0.000000  0.073333  0.496667  0.090000  0.045000  0.281667  0.000000  0.443333  0.120000  0.000000  0.463333  0.520000  0.115000  0.030000  0.000000  0.090000  0.000000  0.000000  0.000000  0.330000  0.000000  0.111667  0.265000  0.000000  0.446667  0.065000  0.678333  0.030000  0.000000  0.000000  0.000000  0.081667  0.068333  0.398333  0.000000  0.000000  0.155000  0.000000  0.035000  0.000000  0.565000  0.000000  0.075000  0.140000  0.030000  0.000000  0.376667  0.045000  0.393333  0.000000  0.000000  0.000000  0.000000  0.111667  0.381667  0.000000  0.135000  0.148333  0.000000  0.076667  0.000000  0.000000  0.130000  0.000000  0.060000  0.000000  0.030000  0.266667  0.000000  0.000000  0.971667  0.230000  0.915000  0.000000  0.148333  0.000000  0.095000  0.043333  0.000000  0.000000  0.131667  0.000000  0.205000  0.175000  0.965000  0.038333  0.000000  0.855000  0.030000  0.000000  0.186667  0.700000  0.130000  0.090000  0.000000  0.746667  0.091667  0.163333  0.106667  0.000000  0.065000  0.000000  0.083333  0.123333  0.146667  0.000000  0.960000  0.000000  0.030000  0.000000  0.000000  0.000000  0.725000  0.030000  0.143333  0.310000  0.451667  0.161667  0.000000  0.030000  0.000000  0.045000  0.263333  0.220000  0.366667  0.000000  0.763333  0.878333  0.000000  0.111667  0.233333  0.283333  0.030000  0.000000  0.000000  0.075000  0.288333  0.000000  0.273333  0.000000  0.085000  0.000000  0.113333  0.000000  0.000000  0.000000  0.000000  0.000000  0.000000  0.000000  0.000000  0.065000  0.075000  0.380000  0.140000  0.000000  0.058333  0.000000  0.415000  0.031667  0.626667  0.576667  0.945000  0.036667  0.781667  0.000000  0.041667  0.095000  0.030000  0.355000  0.376667  0.000000  0.031667  0.653333  0.040000  0.110000  0.000000  0.433333  0.000000  0.000000  0.000000  0.190000  0.056667  0.106667  0.071667  0.425000  0.000000  0.188333  0.563333  0.035000  0.000000  0.056667  0.000000  0.063333  0.958333  0.945000  0.000000  0.066667  0.050000  0.061667  0.000000  0.048333  0.000000  0.505000  0.528333  0.091667  0.070000  0.176667  0.215000  0.000000  0.331667  0.891667  0.046667  0.030000  0.000000  0.350000  0.283333  0.216667  0.315000  0.000000  0.615000  0.000000  0.116667  0.280000  0.000000  0.053333  0.000000  0.000000  0.230000  0.101667  0.000000  0.000000  0.000000  0.811667  0.685000  0.105000  0.210000  0.053333  0.101667  0.030000  0.055000  0.000000  0.503333  0.121667  0.038333  0.000000  0.080000  0.000000  0.000000  0.070000  0.045000  0.065000  0.000000  0.000000  0.000000  0.563333  0.000000  0.330000  0.045000  0.086667  0.000000  0.091667  0.678333  0.000000  0.201667  0.078333  0.083333  0.161667  0.000000  0.318333  0.000000  0.211667  0.045000  0.000000  0.071667  0.066667  0.030000  0.000000  0.000000  0.000000  0.000000  0.035000  0.166667  0.078333  0.106667  0.146667  0.000000  0.051667  0.085000  0.178333  0.060000  0.255000  0.000000  0.053333  0.623333  0.056667  0.000000  0.050000  0.045000  0.425000  0.000000  0.000000  0.000000  0.000000  0.036667  0.113333  0.811667  0.280000  0.000000  0.000000  0.233333  0.165000  0.000000  0.075000  0.163333  0.063333  0.000000  0.030000  0.000000  0.000000  0.000000  0.700000  0.083333  0.061667  0.541667  0.313333  0.000000  0.000000  0.338333  0.000000  0.000000  0.035000  0.000000  0.055000  0.000000  0.083333  0.000000  0.000000  0.030000  0.036667  0.126667  0.000000  0.000000  0.030000  0.083333  0.061667  0.045000  0.668333  0.000000  0.103333  0.183333  0.075000  0.685000  0.000000  0.188333  0.000000  0.331667  0.000000  0.253333  0.033333  0.000000  0.230000  0.063333  0.000000  0.000000  0.270000  0.000000  0.058333  0.143333  0.045000  0.225000  0.000000  0.088333  0.065000  0.060000  0.040000  0.891667  0.000000  0.000000  0.070000  0.051667  0.000000  0.180000  0.000000  0.105000  0.000000  0.093333  0.000000  0.420000  0.180000  0.000000  0.000000  0.148333  0.000000  0.040000  0.486667  0.486667  0.071667  0.135000  0.000000  0.000000  0.000000  0.380000  0.441667  0.056667  0.096667  0.176667  0.000000  0.485000  0.080000  0.000000  0.188333  0.000000  0.000000  0.000000  0.175000  0.046667  0.901667  0.031667  0.000000  0.000000  0.000000  0.000000  0.000000  0.000000  0.176667  0.110000  0.000000  0.000000  0.000000  0.088333  0.030000  0.000000  0.035000  0.000000  0.000000  0.126667  0.000000  0.000000  0.000000  0.071667  0.096667  0.090000  0.110000  0.000000  0.116667  0.035000  0.838333  0.000000  0.030000  0.000000  0.030000  0.983333  0.000000  0.503333  0.000000  0.085000  0.075000  0.101667  0.000000  0.040000  0.101667  0.030000  0.000000  0.096667  0.761667  0.000000  0.000000  0.000000  0.073333  0.166667  0.163333  0.030000  0.546667  0.430000  0.128333  0.301667  0.000000  0.453333  0.853333  0.000000  0.290000  0.000000  0.000000  0.078333  0.000000  0.000000  0.000000  0.295000  0.181667  0.000000  0.055000  0.000000  0.096667  0.338333  0.000000  0.031667  0.000000  0.000000  0.030000  0.293333  0.275000  0.000000  0.118333  0.058333  0.071667  0.000000  0.103333  0.078333  0.101667  0.131667  0.000000  0.361667  0.143333  0.081667  0.000000  0.426667  0.000000  0.000000  0.090000  0.031667  0.000000  0.931667  0.533333  0.258333  0.030000  0.160000  0.000000  0.000000  0.310000  0.035000  0.000000  0.000000  0.031667  0.000000  0.000000  0.000000  0.080000  0.093333  0.000000  0.000000  0.060000  0.968333  0.000000  0.085000  0.056667  0.000000  0.163333  0.115000  0.266667  0.310000  0.625000  0.045000  0.110000  0.000000  0.381667  0.503333  0.090000  0.176667  0.113333  0.153333  0.000000  0.035000  0.145000  0.000000  0.000000  0.000000  0.256667  0.000000  0.000000  0.000000  0.000000  0.031667  0.440000  0.000000  0.788333  0.000000  0.000000  0.135000  0.745000  0.000000  0.098333  0.286667  0.000000  0.058333  0.158333  0.330000  0.261667  0.000000  0.000000  0.068333  0.406667  0.000000  0.800000  0.093333  0.000000  0.360000  0.131667  0.000000  0.231667  0.716667  0.000000  0.000000  0.000000  0.146667  0.000000  0.000000  0.076667  0.000000  0.495000  0.091667  0.081667  0.395000  0.138333  0.981667  0.031667  0.035000  0.800000  0.000000  0.040000  0.000000  0.176667  0.000000  0.505000  0.036667  0.000000  0.055000  0.000000  0.048333  0.303333  0.101667  0.048333  0.000000  0.455000  0.035000  0.000000  0.000000  0.035000  0.225000  0.000000  0.000000  0.065000  0.543333  0.831667  0.570000  0.761667  0.030000  0.000000  0.210000  0.056667  0.000000  0.000000  0.366667  0.000000  0.000000  0.000000  0.290000  0.158333  0.630000  0.148333  0.310000  0.438333  0.000000  0.236667  0.000000  0.041667  0.000000  0.471667  0.000000  0.000000  0.000000  0.000000  0.000000  0.000000  0.000000  0.000000  0.000000  0.105000  0.000000  0.283333  0.000000  0.000000  0.000000  0.000000  0.430000  0.000000  0.840000  0.000000  0.030000  0.030000  0.030000  0.030000  0.000000  0.000000  0.126667  0.051667  0.121667  0.323333  0.591667  0.063333  0.000000  0.168333  0.031667  0.040000  0.226667  0.766667  0.000000  0.000000  0.150000  0.000000  0.050000  0.000000  0.090000  0.000000  0.000000  0.350000  0.081667  0.000000  0.223333  0.000000  0.031667  0.000000  0.091667  0.610000  0.000000  0.033333  0.113333  0.126667  0.000000  0.145000  0.000000  0.086667  0.000000  0.665000  0.000000  0.030000  0.030000  0.210000  0.000000  0.033333  0.106667  0.000000  0.000000  0.000000  0.280000  0.000000  0.213333  0.000000  0.000000  0.000000  0.210000  0.000000  0.000000  0.673333  0.000000  0.058333  0.000000  0.271667  0.130000  0.166667  0.000000  0.000000  0.353333  0.135000  0.075000  0.161667  0.040000  0.000000  0.123333  0.073333  0.000000  0.000000  0.118333  0.813333  0.000000  0.103333  0.146667  0.000000  0.000000  0.000000
[truncated: 240,151 more chars]
